# Supplementary material for: Comprehensive quantum chemical analysis, vibrational spectroscopy, molecular docking, ADMET, and in vitro validation studies of hydroxychloroquine-MRGPRX2 complex in IDH-wildtype glioblastoma
Source: PLoS One. 2026 May 21;21(5):e0347956. doi: 10.1371/journal.pone.0347956 (PMC13193503; doi:10.1371/journal.pone.0347956)
Supplement: S1 File — PDB file containing the superimposed structures of the docked pose and the crystallographic reference. (PDB) [file pone.0347956.s001.pdb]

CRYST1    1.000    1.000    1.000  90.00  90.00  90.00 P 1           1
ATOM      1  N   LYS A   3     113.270  94.783 152.045  1.00 66.85           N  
ATOM      2  CA  LYS A   3     113.374  96.235 152.126  1.00 66.85           C  
ATOM      3  C   LYS A   3     112.022  96.868 152.437  1.00 66.85           C  
ATOM      4  O   LYS A   3     111.568  96.851 153.581  1.00 66.85           O  
ATOM      5  CB  LYS A   3     113.932  96.806 150.822  1.00 66.85           C  
ATOM      6  CG  LYS A   3     114.568  98.179 150.963  1.00 66.85           C  
ATOM      7  CD  LYS A   3     115.016  98.712 149.615  1.00 66.85           C  
ATOM      8  CE  LYS A   3     115.613 100.100 149.737  1.00 66.85           C  
ATOM      9  NZ  LYS A   3     116.258 100.528 148.467  1.00 66.85           N1+
ATOM     10  N   ASN A   4     111.382  97.425 151.411  1.00 70.89           N  
ATOM     11  CA  ASN A   4     110.110  98.109 151.585  1.00 70.89           C  
ATOM     12  C   ASN A   4     109.430  98.251 150.233  1.00 70.89           C  
ATOM     13  O   ASN A   4     110.099  98.420 149.211  1.00 70.89           O  
ATOM     14  CB  ASN A   4     110.303  99.489 152.226  1.00 70.89           C  
ATOM     15  CG  ASN A   4     108.990 100.173 152.550  1.00 70.89           C  
ATOM     16  ND2 ASN A   4     109.065 101.440 152.937  1.00 70.89           N  
ATOM     17  OD1 ASN A   4     107.920  99.572 152.454  1.00 70.89           O  
ATOM     18  N   PHE A   5     108.103  98.177 150.241  1.00 76.66           N  
ATOM     19  CA  PHE A   5     107.287  98.448 149.065  1.00 76.66           C  
ATOM     20  C   PHE A   5     106.451  99.692 149.336  1.00 76.66           C  
ATOM     21  O   PHE A   5     105.727  99.751 150.335  1.00 76.66           O  
ATOM     22  CB  PHE A   5     106.392  97.255 148.730  1.00 76.66           C  
ATOM     23  N   PHE A   6     106.552 100.680 148.450  1.00 78.25           N  
ATOM     24  CA  PHE A   6     105.868 101.954 148.618  1.00 78.25           C  
ATOM     25  C   PHE A   6     104.531 102.005 147.892  1.00 78.25           C  
ATOM     26  O   PHE A   6     103.920 103.076 147.813  1.00 78.25           O  
ATOM     27  CB  PHE A   6     106.767 103.102 148.149  1.00 78.25           C  
ATOM     28  CG  PHE A   6     107.120 103.041 146.689  1.00 78.25           C  
ATOM     29  CD1 PHE A   6     108.173 102.256 146.249  1.00 78.25           C  
ATOM     30  CD2 PHE A   6     106.403 103.774 145.758  1.00 78.25           C  
ATOM     31  CE1 PHE A   6     108.499 102.199 144.910  1.00 78.25           C  
ATOM     32  CE2 PHE A   6     106.725 103.720 144.418  1.00 78.25           C  
ATOM     33  CZ  PHE A   6     107.774 102.932 143.994  1.00 78.25           C  
ATOM     34  N   TRP A   7     104.064 100.874 147.357  1.00 81.37           N  
ATOM     35  CA  TRP A   7     102.783 100.848 146.660  1.00 81.37           C  
ATOM     36  C   TRP A   7     101.606 101.080 147.598  1.00 81.37           C  
ATOM     37  O   TRP A   7     100.513 101.411 147.124  1.00 81.37           O  
ATOM     38  CB  TRP A   7     102.615  99.516 145.929  1.00 81.37           C  
ATOM     39  CG  TRP A   7     103.557  99.351 144.778  1.00 81.37           C  
ATOM     40  CD1 TRP A   7     104.592  98.468 144.687  1.00 81.37           C  
ATOM     41  CD2 TRP A   7     103.551 100.090 143.551  1.00 81.37           C  
ATOM     42  CE2 TRP A   7     104.611  99.601 142.764  1.00 81.37           C  
ATOM     43  CE3 TRP A   7     102.751 101.118 143.041  1.00 81.37           C  
ATOM     44  NE1 TRP A   7     105.232  98.611 143.480  1.00 81.37           N  
ATOM     45  CZ2 TRP A   7     104.894 100.103 141.497  1.00 81.37           C  
ATOM     46  CZ3 TRP A   7     103.033 101.614 141.782  1.00 81.37           C  
ATOM     47  CH2 TRP A   7     104.095 101.107 141.025  1.00 81.37           C  
ATOM     48  N   LYS A   8     101.804 100.910 148.904  1.00 82.24           N  
ATOM     49  CA  LYS A   8     100.777 101.169 149.912  1.00 82.24           C  
ATOM     50  C   LYS A   8      99.515 100.348 149.663  1.00 82.24           C  
ATOM     51  O   LYS A   8      99.126  99.524 150.491  1.00 82.24           O  
ATOM     52  CB  LYS A   8     100.435 102.661 149.955  1.00 82.24           C  
ATOM     53  CG  LYS A   8     101.588 103.542 150.409  1.00 82.24           C  
ATOM     54  CD  LYS A   8     101.222 105.016 150.356  1.00 82.24           C  
ATOM     55  CE  LYS A   8     100.274 105.391 151.480  1.00 82.24           C  
ATOM     56  NZ  LYS A   8     100.944 105.325 152.807  1.00 82.24           N1+
TER   
ATOM     57  N   VAL B   5     111.204  92.002  93.939  1.00 53.35           N  
ATOM     58  CA  VAL B   5     111.887  92.860  92.980  1.00 53.35           C  
ATOM     59  C   VAL B   5     112.778  92.029  92.067  1.00 53.35           C  
ATOM     60  O   VAL B   5     113.155  90.906  92.403  1.00 53.35           O  
ATOM     61  CB  VAL B   5     112.706  93.949  93.695  1.00 53.35           C  
ATOM     62  CG1 VAL B   5     111.783  95.005  94.281  1.00 53.35           C  
ATOM     63  CG2 VAL B   5     113.577  93.334  94.777  1.00 53.35           C  
ATOM     64  N   SER B   6     113.112  92.589  90.908  1.00 50.11           N  
ATOM     65  CA  SER B   6     113.960  91.910  89.945  1.00 50.11           C  
ATOM     66  C   SER B   6     115.426  92.000  90.361  1.00 50.11           C  
ATOM     67  O   SER B   6     115.802  92.755  91.261  1.00 50.11           O  
ATOM     68  CB  SER B   6     113.765  92.507  88.553  1.00 50.11           C  
ATOM     69  OG  SER B   6     112.425  92.361  88.121  1.00 50.11           O  
ATOM     70  N   ALA B   7     116.264  91.204  89.692  1.00 49.25           N  
ATOM     71  CA  ALA B   7     117.700  91.261  89.949  1.00 49.25           C  
ATOM     72  C   ALA B   7     118.284  92.610  89.544  1.00 49.25           C  
ATOM     73  O   ALA B   7     119.126  93.173  90.258  1.00 49.25           O  
ATOM     74  CB  ALA B   7     118.407  90.124  89.212  1.00 49.25           C  
ATOM     75  N   GLU B   8     117.842  93.144  88.403  1.00 48.69           N  
ATOM     76  CA  GLU B   8     118.356  94.424  87.930  1.00 48.69           C  
ATOM     77  C   GLU B   8     117.989  95.557  88.882  1.00 48.69           C  
ATOM     78  O   GLU B   8     118.793  96.468  89.115  1.00 48.69           O  
ATOM     79  CB  GLU B   8     117.837  94.698  86.521  1.00 48.69           C  
ATOM     80  CG  GLU B   8     118.176  93.594  85.532  1.00 48.69           C  
ATOM     81  CD  GLU B   8     117.840  93.959  84.102  1.00 48.69           C  
ATOM     82  OE1 GLU B   8     117.130  94.965  83.894  1.00 48.69           O  
ATOM     83  OE2 GLU B   8     118.287  93.240  83.184  1.00 48.69           O1-
ATOM     84  N   ASP B   9     116.778  95.518  89.443  1.00 50.01           N  
ATOM     85  CA  ASP B   9     116.391  96.521  90.431  1.00 50.01           C  
ATOM     86  C   ASP B   9     117.278  96.450  91.669  1.00 50.01           C  
ATOM     87  O   ASP B   9     117.669  97.485  92.223  1.00 50.01           O  
ATOM     88  CB  ASP B   9     114.923  96.340  90.811  1.00 50.01           C  
ATOM     89  CG  ASP B   9     113.980  96.721  89.688  1.00 50.01           C  
ATOM     90  OD1 ASP B   9     114.343  97.598  88.877  1.00 50.01           O  
ATOM     91  OD2 ASP B   9     112.876  96.142  89.615  1.00 50.01           O1-
ATOM     92  N   LYS B  10     117.605  95.236  92.117  1.00 48.11           N  
ATOM     93  CA  LYS B  10     118.496  95.086  93.263  1.00 48.11           C  
ATOM     94  C   LYS B  10     119.881  95.648  92.964  1.00 48.11           C  
ATOM     95  O   LYS B  10     120.486  96.323  93.809  1.00 48.11           O  
ATOM     96  CB  LYS B  10     118.588  93.614  93.663  1.00 48.11           C  
ATOM     97  CG  LYS B  10     117.288  93.033  94.186  1.00 48.11           C  
ATOM     98  CD  LYS B  10     117.442  91.564  94.535  1.00 48.11           C  
ATOM     99  CE  LYS B  10     118.294  91.380  95.780  1.00 48.11           C  
ATOM    100  NZ  LYS B  10     117.613  91.896  97.000  1.00 48.11           N1+
ATOM    101  N   ALA B  11     120.400  95.379  91.764  1.00 45.28           N  
ATOM    102  CA  ALA B  11     121.703  95.924  91.393  1.00 45.28           C  
ATOM    103  C   ALA B  11     121.671  97.449  91.337  1.00 45.28           C  
ATOM    104  O   ALA B  11     122.625  98.117  91.763  1.00 45.28           O  
ATOM    105  CB  ALA B  11     122.150  95.335  90.058  1.00 45.28           C  
ATOM    106  N   ALA B  12     120.578  98.018  90.823  1.00 44.13           N  
ATOM    107  CA  ALA B  12     120.436  99.471  90.801  1.00 44.13           C  
ATOM    108  C   ALA B  12     120.407 100.048  92.212  1.00 44.13           C  
ATOM    109  O   ALA B  12     121.013 101.096  92.479  1.00 44.13           O  
ATOM    110  CB  ALA B  12     119.174  99.859  90.032  1.00 44.13           C  
ATOM    111  N   ALA B  13     119.709  99.376  93.131  1.00 43.26           N  
ATOM    112  CA  ALA B  13     119.681  99.830  94.518  1.00 43.26           C  
ATOM    113  C   ALA B  13     121.070  99.789  95.144  1.00 43.26           C  
ATOM    114  O   ALA B  13     121.452 100.697  95.894  1.00 43.26           O  
ATOM    115  CB  ALA B  13     118.699  98.983  95.325  1.00 43.26           C  
ATOM    116  N   GLU B  14     121.841  98.738  94.852  1.00 46.09           N  
ATOM    117  CA  GLU B  14     123.205  98.660  95.371  1.00 46.09           C  
ATOM    118  C   GLU B  14     124.075  99.790  94.822  1.00 46.09           C  
ATOM    119  O   GLU B  14     124.883 100.385  95.554  1.00 46.09           O  
ATOM    120  CB  GLU B  14     123.809  97.297  95.038  1.00 46.09           C  
ATOM    121  CG  GLU B  14     125.199  97.074  95.603  1.00 46.09           C  
ATOM    122  CD  GLU B  14     125.735  95.691  95.293  1.00 46.09           C  
ATOM    123  OE1 GLU B  14     125.026  94.917  94.619  1.00 46.09           O  
ATOM    124  OE2 GLU B  14     126.865  95.379  95.724  1.00 46.09           O1-
ATOM    125  N   ARG B  15     123.920 100.100  93.532  1.00 42.45           N  
ATOM    126  CA  ARG B  15     124.651 101.220  92.944  1.00 42.45           C  
ATOM    127  C   ARG B  15     124.288 102.535  93.629  1.00 42.45           C  
ATOM    128  O   ARG B  15     125.166 103.363  93.920  1.00 42.45           O  
ATOM    129  CB  ARG B  15     124.367 101.282  91.442  1.00 42.45           C  
ATOM    130  CG  ARG B  15     124.952 102.483  90.722  1.00 42.45           C  
ATOM    131  CD  ARG B  15     124.380 102.604  89.319  1.00 42.45           C  
ATOM    132  NE  ARG B  15     124.911 103.757  88.600  1.00 42.45           N  
ATOM    133  CZ  ARG B  15     126.021 103.739  87.871  1.00 42.45           C  
ATOM    134  NH1 ARG B  15     126.426 104.836  87.251  1.00 42.45           N1+
ATOM    135  NH2 ARG B  15     126.727 102.623  87.764  1.00 42.45           N  
ATOM    136  N   SER B  16     122.999 102.734  93.912  1.00 42.87           N  
ATOM    137  CA  SER B  16     122.572 103.934  94.627  1.00 42.87           C  
ATOM    138  C   SER B  16     123.182 103.997  96.024  1.00 42.87           C  
ATOM    139  O   SER B  16     123.564 105.076  96.494  1.00 42.87           O  
ATOM    140  CB  SER B  16     121.047 103.984  94.705  1.00 42.87           C  
ATOM    141  OG  SER B  16     120.466 103.740  93.438  1.00 42.87           O  
ATOM    142  N   LYS B  17     123.272 102.853  96.705  1.00 44.23           N  
ATOM    143  CA  LYS B  17     123.882 102.830  98.034  1.00 44.23           C  
ATOM    144  C   LYS B  17     125.350 103.239  97.981  1.00 44.23           C  
ATOM    145  O   LYS B  17     125.827 103.999  98.837  1.00 44.23           O  
ATOM    146  CB  LYS B  17     123.737 101.441  98.653  1.00 44.23           C  
ATOM    147  CG  LYS B  17     122.352 101.142  99.190  1.00 44.23           C  
ATOM    148  CD  LYS B  17     122.370 100.988 100.700  1.00 44.23           C  
ATOM    149  CE  LYS B  17     120.963 101.000 101.273  1.00 44.23           C  
ATOM    150  NZ  LYS B  17     120.970 101.003 102.762  1.00 44.23           N1+
ATOM    151  N   MET B  18     126.086 102.741  96.985  1.00 45.80           N  
ATOM    152  CA  MET B  18     127.484 103.144  96.842  1.00 45.80           C  
ATOM    153  C   MET B  18     127.607 104.641  96.566  1.00 45.80           C  
ATOM    154  O   MET B  18     128.493 105.317  97.115  1.00 45.80           O  
ATOM    155  CB  MET B  18     128.158 102.332  95.737  1.00 45.80           C  
ATOM    156  CG  MET B  18     128.298 100.855  96.061  1.00 45.80           C  
ATOM    157  SD  MET B  18     129.020  99.907  94.711  1.00 45.80           S  
ATOM    158  CE  MET B  18     130.708 100.498  94.750  1.00 45.80           C  
ATOM    159  N   ILE B  19     126.722 105.177  95.720  1.00 44.53           N  
ATOM    160  CA  ILE B  19     126.722 106.616  95.463  1.00 44.53           C  
ATOM    161  C   ILE B  19     126.485 107.391  96.756  1.00 44.53           C  
ATOM    162  O   ILE B  19     127.137 108.412  97.018  1.00 44.53           O  
ATOM    163  CB  ILE B  19     125.674 106.965  94.388  1.00 44.53           C  
ATOM    164  CG1 ILE B  19     126.081 106.379  93.036  1.00 44.53           C  
ATOM    165  CG2 ILE B  19     125.497 108.469  94.278  1.00 44.53           C  
ATOM    166  CD1 ILE B  19     125.138 106.729  91.910  1.00 44.53           C  
ATOM    167  N   ASP B  20     125.549 106.918  97.584  1.00 46.12           N  
ATOM    168  CA  ASP B  20     125.264 107.587  98.851  1.00 46.12           C  
ATOM    169  C   ASP B  20     126.479 107.578  99.771  1.00 46.12           C  
ATOM    170  O   ASP B  20     126.770 108.578 100.440  1.00 46.12           O  
ATOM    171  CB  ASP B  20     124.076 106.917  99.541  1.00 46.12           C  
ATOM    172  CG  ASP B  20     122.748 107.380  98.992  1.00 46.12           C  
ATOM    173  OD1 ASP B  20     121.754 107.372  99.747  1.00 46.12           O  
ATOM    174  OD2 ASP B  20     122.695 107.746  97.800  1.00 46.12           O1-
ATOM    175  N   LYS B  21     127.188 106.450  99.829  1.00 46.77           N  
ATOM    176  CA  LYS B  21     128.387 106.378 100.660  1.00 46.77           C  
ATOM    177  C   LYS B  21     129.440 107.380 100.198  1.00 46.77           C  
ATOM    178  O   LYS B  21     130.057 108.077 101.021  1.00 46.77           O  
ATOM    179  CB  LYS B  21     128.945 104.955 100.646  1.00 46.77           C  
ATOM    180  CG  LYS B  21     130.390 104.842 101.089  1.00 46.77           C  
ATOM    181  CD  LYS B  21     130.837 103.393 101.128  1.00 46.77           C  
ATOM    182  CE  LYS B  21     131.832 103.152 102.251  1.00 46.77           C  
ATOM    183  NZ  LYS B  21     132.760 104.302 102.427  1.00 46.77           N1+
ATOM    184  N   ASN B  22     129.650 107.479  98.883  1.00 46.95           N  
ATOM    185  CA  ASN B  22     130.609 108.456  98.371  1.00 46.95           C  
ATOM    186  C   ASN B  22     130.187 109.883  98.714  1.00 46.95           C  
ATOM    187  O   ASN B  22     131.025 110.715  99.089  1.00 46.95           O  
ATOM    188  CB  ASN B  22     130.776 108.293  96.862  1.00 46.95           C  
ATOM    189  CG  ASN B  22     131.884 107.327  96.502  1.00 46.95           C  
ATOM    190  ND2 ASN B  22     132.273 107.320  95.232  1.00 46.95           N  
ATOM    191  OD1 ASN B  22     132.385 106.595  97.354  1.00 46.95           O  
ATOM    192  N   LEU B  23     128.891 110.185  98.589  1.00 46.46           N  
ATOM    193  CA  LEU B  23     128.407 111.522  98.923  1.00 46.46           C  
ATOM    194  C   LEU B  23     128.651 111.853 100.391  1.00 46.46           C  
ATOM    195  O   LEU B  23     129.070 112.970 100.724  1.00 46.46           O  
ATOM    196  CB  LEU B  23     126.919 111.641  98.594  1.00 46.46           C  
ATOM    197  CG  LEU B  23     126.522 111.676  97.120  1.00 46.46           C  
ATOM    198  CD1 LEU B  23     125.052 112.016  96.975  1.00 46.46           C  
ATOM    199  CD2 LEU B  23     127.376 112.670  96.364  1.00 46.46           C  
ATOM    200  N   ARG B  24     128.384 110.896 101.285  1.00 49.71           N  
ATOM    201  CA  ARG B  24     128.617 111.135 102.707  1.00 49.71           C  
ATOM    202  C   ARG B  24     130.092 111.386 102.990  1.00 49.71           C  
ATOM    203  O   ARG B  24     130.439 112.278 103.775  1.00 49.71           O  
ATOM    204  CB  ARG B  24     128.105 109.960 103.538  1.00 49.71           C  
ATOM    205  CG  ARG B  24     126.593 109.827 103.561  1.00 49.71           C  
ATOM    206  CD  ARG B  24     126.143 108.795 104.584  1.00 49.71           C  
ATOM    207  NE  ARG B  24     126.607 107.450 104.256  1.00 49.71           N  
ATOM    208  CZ  ARG B  24     125.940 106.597 103.486  1.00 49.71           C  
ATOM    209  NH1 ARG B  24     126.437 105.392 103.242  1.00 49.71           N1+
ATOM    210  NH2 ARG B  24     124.775 106.948 102.959  1.00 49.71           N  
ATOM    211  N   GLU B  25     130.976 110.605 102.363  1.00 51.96           N  
ATOM    212  CA  GLU B  25     132.407 110.821 102.567  1.00 51.96           C  
ATOM    213  C   GLU B  25     132.826 112.210 102.095  1.00 51.96           C  
ATOM    214  O   GLU B  25     133.584 112.909 102.783  1.00 51.96           O  
ATOM    215  CB  GLU B  25     133.206 109.736 101.845  1.00 51.96           C  
ATOM    216  CG  GLU B  25     134.696 109.713 102.170  1.00 51.96           C  
ATOM    217  CD  GLU B  25     135.499 110.701 101.345  1.00 51.96           C  
ATOM    218  OE1 GLU B  25     135.084 111.004 100.207  1.00 51.96           O  
ATOM    219  OE2 GLU B  25     136.545 111.175 101.836  1.00 51.96           O1-
ATOM    220  N   ASP B  26     132.332 112.632 100.928  1.00 51.36           N  
ATOM    221  CA  ASP B  26     132.688 113.951 100.412  1.00 51.36           C  
ATOM    222  C   ASP B  26     132.184 115.063 101.328  1.00 51.36           C  
ATOM    223  O   ASP B  26     132.897 116.043 101.577  1.00 51.36           O  
ATOM    224  CB  ASP B  26     132.136 114.128  98.999  1.00 51.36           C  
ATOM    225  CG  ASP B  26     132.633 115.396  98.336  1.00 51.36           C  
ATOM    226  OD1 ASP B  26     133.813 115.432  97.928  1.00 51.36           O  
ATOM    227  OD2 ASP B  26     131.845 116.358  98.223  1.00 51.36           O1-
ATOM    228  N   GLY B  27     130.959 114.930 101.839  1.00 50.30           N  
ATOM    229  CA  GLY B  27     130.435 115.945 102.740  1.00 50.30           C  
ATOM    230  C   GLY B  27     131.204 116.028 104.044  1.00 50.30           C  
ATOM    231  O   GLY B  27     131.472 117.124 104.554  1.00 50.30           O  
ATOM    232  N   GLU B  28     131.572 114.873 104.604  1.00 52.67           N  
ATOM    233  CA  GLU B  28     132.376 114.875 105.821  1.00 52.67           C  
ATOM    234  C   GLU B  28     133.730 115.527 105.579  1.00 52.67           C  
ATOM    235  O   GLU B  28     134.236 116.261 106.435  1.00 52.67           O  
ATOM    236  CB  GLU B  28     132.548 113.449 106.342  1.00 52.67           C  
ATOM    237  CG  GLU B  28     133.306 113.356 107.653  1.00 52.67           C  
ATOM    238  CD  GLU B  28     133.414 111.934 108.165  1.00 52.67           C  
ATOM    239  OE1 GLU B  28     132.913 111.015 107.483  1.00 52.67           O  
ATOM    240  OE2 GLU B  28     133.999 111.733 109.250  1.00 52.67           O1-
ATOM    241  N   LYS B  29     134.336 115.270 104.416  1.00 52.34           N  
ATOM    242  CA  LYS B  29     135.600 115.925 104.094  1.00 52.34           C  
ATOM    243  C   LYS B  29     135.427 117.434 103.962  1.00 52.34           C  
ATOM    244  O   LYS B  29     136.279 118.206 104.417  1.00 52.34           O  
ATOM    245  CB  LYS B  29     136.186 115.338 102.810  1.00 52.34           C  
ATOM    246  CG  LYS B  29     137.556 115.883 102.453  1.00 52.34           C  
ATOM    247  CD  LYS B  29     138.116 115.201 101.217  1.00 52.34           C  
ATOM    248  CE  LYS B  29     139.486 115.752 100.855  1.00 52.34           C  
ATOM    249  NZ  LYS B  29     140.047 115.094  99.643  1.00 52.34           N1+
ATOM    250  N   ALA B  30     134.331 117.875 103.342  1.00 50.26           N  
ATOM    251  CA  ALA B  30     134.118 119.299 103.107  1.00 50.26           C  
ATOM    252  C   ALA B  30     133.719 120.067 104.360  1.00 50.26           C  
ATOM    253  O   ALA B  30     133.853 121.294 104.383  1.00 50.26           O  
ATOM    254  CB  ALA B  30     133.050 119.500 102.030  1.00 50.26           C  
ATOM    255  N   ARG B  31     133.223 119.382 105.393  1.00 49.93           N  
ATOM    256  CA  ARG B  31     132.783 120.081 106.601  1.00 49.93           C  
ATOM    257  C   ARG B  31     133.908 120.831 107.314  1.00 49.93           C  
ATOM    258  O   ARG B  31     133.627 121.748 108.091  1.00 49.93           O  
ATOM    259  CB  ARG B  31     132.135 119.087 107.568  1.00 49.93           C  
ATOM    260  CG  ARG B  31     131.324 119.730 108.680  1.00 49.93           C  
ATOM    261  CD  ARG B  31     130.495 118.706 109.431  1.00 49.93           C  
ATOM    262  NE  ARG B  31     131.323 117.784 110.200  1.00 49.93           N  
ATOM    263  CZ  ARG B  31     131.094 117.449 111.465  1.00 49.93           C  
ATOM    264  NH1 ARG B  31     130.058 117.964 112.112  1.00 49.93           N1+
ATOM    265  NH2 ARG B  31     131.901 116.600 112.084  1.00 49.93           N  
ATOM    266  N   ARG B  32     135.171 120.472 107.073  1.00 51.96           N  
ATOM    267  CA  ARG B  32     136.265 121.028 107.866  1.00 51.96           C  
ATOM    268  C   ARG B  32     136.615 122.460 107.469  1.00 51.96           C  
ATOM    269  O   ARG B  32     136.956 123.276 108.333  1.00 51.96           O  
ATOM    270  CB  ARG B  32     137.502 120.139 107.749  1.00 51.96           C  
ATOM    271  CG  ARG B  32     137.575 119.025 108.777  1.00 51.96           C  
ATOM    272  CD  ARG B  32     136.893 117.764 108.281  1.00 51.96           C  
ATOM    273  NE  ARG B  32     137.196 116.613 109.126  1.00 51.96           N  
ATOM    274  CZ  ARG B  32     136.452 116.226 110.156  1.00 51.96           C  
ATOM    275  NH1 ARG B  32     136.804 115.165 110.870  1.00 51.96           N1+
ATOM    276  NH2 ARG B  32     135.354 116.898 110.474  1.00 51.96           N  
ATOM    277  N   THR B  33     136.549 122.787 106.182  1.00 48.55           N  
ATOM    278  CA  THR B  33     137.062 124.063 105.704  1.00 48.55           C  
ATOM    279  C   THR B  33     136.123 125.216 106.065  1.00 48.55           C  
ATOM    280  O   THR B  33     134.935 125.029 106.339  1.00 48.55           O  
ATOM    281  CB  THR B  33     137.282 124.018 104.191  1.00 48.55           C  
ATOM    282  CG2 THR B  33     135.952 123.937 103.458  1.00 48.55           C  
ATOM    283  OG1 THR B  33     137.983 125.195 103.771  1.00 48.55           O  
ATOM    284  N   LEU B  34     136.684 126.426 106.067  1.00 44.75           N  
ATOM    285  CA  LEU B  34     135.957 127.654 106.362  1.00 44.75           C  
ATOM    286  C   LEU B  34     136.059 128.606 105.177  1.00 44.75           C  
ATOM    287  O   LEU B  34     137.125 128.740 104.568  1.00 44.75           O  
ATOM    288  CB  LEU B  34     136.500 128.331 107.625  1.00 44.75           C  
ATOM    289  CG  LEU B  34     136.368 127.563 108.941  1.00 44.75           C  
ATOM    290  CD1 LEU B  34     137.044 128.316 110.073  1.00 44.75           C  
ATOM    291  CD2 LEU B  34     134.910 127.304 109.267  1.00 44.75           C  
ATOM    292  N   ARG B  35     134.954 129.275 104.859  1.00 43.88           N  
ATOM    293  CA  ARG B  35     134.839 130.089 103.656  1.00 43.88           C  
ATOM    294  C   ARG B  35     134.731 131.569 104.003  1.00 43.88           C  
ATOM    295  O   ARG B  35     134.003 131.950 104.924  1.00 43.88           O  
ATOM    296  CB  ARG B  35     133.623 129.664 102.830  1.00 43.88           C  
ATOM    297  CG  ARG B  35     133.758 128.297 102.191  1.00 43.88           C  
ATOM    298  CD  ARG B  35     132.435 127.556 102.196  1.00 43.88           C  
ATOM    299  NE  ARG B  35     131.701 127.734 100.949  1.00 43.88           N  
ATOM    300  CZ  ARG B  35     131.933 127.040  99.840  1.00 43.88           C  
ATOM    301  NH1 ARG B  35     132.883 126.114  99.821  1.00 43.88           N1+
ATOM    302  NH2 ARG B  35     131.215 127.269  98.750  1.00 43.88           N  
ATOM    303  N   LEU B  36     135.455 132.398 103.250  1.00 40.46           N  
ATOM    304  CA  LEU B  36     135.463 133.842 103.437  1.00 40.46           C  
ATOM    305  C   LEU B  36     135.214 134.540 102.107  1.00 40.46           C  
ATOM    306  O   LEU B  36     135.602 134.046 101.046  1.00 40.46           O  
ATOM    307  CB  LEU B  36     136.793 134.326 104.027  1.00 40.46           C  
ATOM    308  CG  LEU B  36     137.326 133.593 105.257  1.00 40.46           C  
ATOM    309  CD1 LEU B  36     138.784 133.927 105.487  1.00 40.46           C  
ATOM    310  CD2 LEU B  36     136.500 133.934 106.482  1.00 40.46           C  
ATOM    311  N   LEU B  37     134.563 135.699 102.175  1.00 40.31           N  
ATOM    312  CA  LEU B  37     134.284 136.529 101.010  1.00 40.31           C  
ATOM    313  C   LEU B  37     135.025 137.850 101.148  1.00 40.31           C  
ATOM    314  O   LEU B  37     134.908 138.525 102.176  1.00 40.31           O  
ATOM    315  CB  LEU B  37     132.783 136.781 100.854  1.00 40.31           C  
ATOM    316  CG  LEU B  37     132.388 137.848  99.831  1.00 40.31           C  
ATOM    317  CD1 LEU B  37     132.645 137.364  98.414  1.00 40.31           C  
ATOM    318  CD2 LEU B  37     130.938 138.261 100.006  1.00 40.31           C  
ATOM    319  N   LEU B  38     135.778 138.218 100.115  1.00 42.39           N  
ATOM    320  CA  LEU B  38     136.606 139.420 100.124  1.00 42.39           C  
ATOM    321  C   LEU B  38     135.935 140.484  99.264  1.00 42.39           C  
ATOM    322  O   LEU B  38     135.724 140.279  98.064  1.00 42.39           O  
ATOM    323  CB  LEU B  38     138.013 139.110  99.620  1.00 42.39           C  
ATOM    324  CG  LEU B  38     138.994 140.277  99.512  1.00 42.39           C  
ATOM    325  CD1 LEU B  38     139.193 140.945 100.860  1.00 42.39           C  
ATOM    326  CD2 LEU B  38     140.321 139.809  98.946  1.00 42.39           C  
ATOM    327  N   LEU B  39     135.601 141.616  99.878  1.00 42.55           N  
ATOM    328  CA  LEU B  39     134.990 142.741  99.190  1.00 42.55           C  
ATOM    329  C   LEU B  39     135.833 143.991  99.398  1.00 42.55           C  
ATOM    330  O   LEU B  39     136.570 144.117 100.379  1.00 42.55           O  
ATOM    331  CB  LEU B  39     133.559 142.994  99.676  1.00 42.55           C  
ATOM    332  CG  LEU B  39     132.502 141.956  99.305  1.00 42.55           C  
ATOM    333  CD1 LEU B  39     131.243 142.168 100.124  1.00 42.55           C  
ATOM    334  CD2 LEU B  39     132.195 142.006  97.821  1.00 42.55           C  
ATOM    335  N   GLY B  40     135.714 144.915  98.460  1.00 48.16           N  
ATOM    336  CA  GLY B  40     136.485 146.138  98.505  1.00 48.16           C  
ATOM    337  C   GLY B  40     136.423 146.850  97.173  1.00 48.16           C  
ATOM    338  O   GLY B  40     135.737 146.426  96.242  1.00 48.16           O  
ATOM    339  N   ALA B  41     137.163 147.947  97.103  1.00 51.17           N  
ATOM    340  CA  ALA B  41     137.226 148.785  95.916  1.00 51.17           C  
ATOM    341  C   ALA B  41     138.663 148.848  95.413  1.00 51.17           C  
ATOM    342  O   ALA B  41     139.549 148.144  95.901  1.00 51.17           O  
ATOM    343  CB  ALA B  41     136.685 150.188  96.208  1.00 51.17           C  
ATOM    344  N   ASP B  42     138.886 149.704  94.420  1.00 53.51           N  
ATOM    345  CA  ASP B  42     140.229 149.920  93.911  1.00 53.51           C  
ATOM    346  C   ASP B  42     141.081 150.638  94.958  1.00 53.51           C  
ATOM    347  O   ASP B  42     140.628 150.936  96.066  1.00 53.51           O  
ATOM    348  CB  ASP B  42     140.187 150.720  92.610  1.00 53.51           C  
ATOM    349  N   ASN B  43     142.352 150.851  94.599  1.00 53.34           N  
ATOM    350  CA  ASN B  43     143.352 151.597  95.386  1.00 53.34           C  
ATOM    351  C   ASN B  43     143.202 151.376  96.893  1.00 53.34           C  
ATOM    352  O   ASN B  43     143.343 152.304  97.693  1.00 53.34           O  
ATOM    353  CB  ASN B  43     143.366 153.096  95.025  1.00 53.34           C  
ATOM    354  CG  ASN B  43     142.211 153.900  95.626  1.00 53.34           C  
ATOM    355  ND2 ASN B  43     142.470 155.180  95.872  1.00 53.34           N  
ATOM    356  OD1 ASN B  43     141.121 153.397  95.865  1.00 53.34           O  
ATOM    357  N   SER B  44     142.951 150.131  97.296  1.00 49.03           N  
ATOM    358  CA  SER B  44     142.789 149.783  98.700  1.00 49.03           C  
ATOM    359  C   SER B  44     143.742 148.690  99.163  1.00 49.03           C  
ATOM    360  O   SER B  44     143.712 148.324 100.342  1.00 49.03           O  
ATOM    361  CB  SER B  44     141.344 149.353  98.974  1.00 49.03           C  
ATOM    362  OG  SER B  44     141.002 148.197  98.234  1.00 49.03           O  
ATOM    363  N   GLY B  45     144.586 148.166  98.280  1.00 47.56           N  
ATOM    364  CA  GLY B  45     145.476 147.080  98.653  1.00 47.56           C  
ATOM    365  C   GLY B  45     144.744 145.800  98.984  1.00 47.56           C  
ATOM    366  O   GLY B  45     145.174 145.053  99.872  1.00 47.56           O  
ATOM    367  N   LYS B  46     143.647 145.525  98.280  1.00 47.18           N  
ATOM    368  CA  LYS B  46     142.808 144.376  98.598  1.00 47.18           C  
ATOM    369  C   LYS B  46     143.522 143.056  98.337  1.00 47.18           C  
ATOM    370  O   LYS B  46     143.316 142.086  99.075  1.00 47.18           O  
ATOM    371  CB  LYS B  46     141.515 144.457  97.790  1.00 47.18           C  
ATOM    372  CG  LYS B  46     140.545 143.323  98.014  1.00 47.18           C  
ATOM    373  CD  LYS B  46     139.234 143.597  97.303  1.00 47.18           C  
ATOM    374  CE  LYS B  46     139.388 143.491  95.799  1.00 47.18           C  
ATOM    375  NZ  LYS B  46     138.087 143.659  95.100  1.00 47.18           N1+
ATOM    376  N   SER B  47     144.363 143.000  97.309  1.00 48.75           N  
ATOM    377  CA  SER B  47     144.986 141.754  96.884  1.00 48.75           C  
ATOM    378  C   SER B  47     146.257 141.414  97.651  1.00 48.75           C  
ATOM    379  O   SER B  47     146.851 140.364  97.389  1.00 48.75           O  
ATOM    380  CB  SER B  47     145.292 141.815  95.386  1.00 48.75           C  
ATOM    381  OG  SER B  47     146.191 142.870  95.096  1.00 48.75           O  
ATOM    382  N   THR B  48     146.693 142.261  98.581  1.00 49.47           N  
ATOM    383  CA  THR B  48     147.936 142.054  99.322  1.00 49.47           C  
ATOM    384  C   THR B  48     147.686 142.122 100.824  1.00 49.47           C  
ATOM    385  O   THR B  48     148.421 142.770 101.572  1.00 49.47           O  
ATOM    386  CB  THR B  48     148.998 143.078  98.925  1.00 49.47           C  
ATOM    387  CG2 THR B  48     149.029 143.276  97.417  1.00 49.47           C  
ATOM    388  OG1 THR B  48     148.717 144.332  99.559  1.00 49.47           O  
ATOM    389  N   ILE B  49     146.639 141.446 101.291  1.00 48.94           N  
ATOM    390  CA  ILE B  49     146.337 141.408 102.719  1.00 48.94           C  
ATOM    391  C   ILE B  49     147.037 140.219 103.363  1.00 48.94           C  
ATOM    392  O   ILE B  49     147.781 140.377 104.336  1.00 48.94           O  
ATOM    393  CB  ILE B  49     144.820 141.359 102.974  1.00 48.94           C  
ATOM    394  CG1 ILE B  49     144.137 142.582 102.365  1.00 48.94           C  
ATOM    395  CG2 ILE B  49     144.533 141.277 104.464  1.00 48.94           C  
ATOM    396  CD1 ILE B  49     144.615 143.891 102.949  1.00 48.94           C  
ATOM    397  N   VAL B  50     146.805 139.024 102.830  1.00 49.63           N  
ATOM    398  CA  VAL B  50     147.420 137.809 103.352  1.00 49.63           C  
ATOM    399  C   VAL B  50     148.685 137.539 102.546  1.00 49.63           C  
ATOM    400  O   VAL B  50     148.625 137.279 101.342  1.00 49.63           O  
ATOM    401  CB  VAL B  50     146.456 136.619 103.298  1.00 49.63           C  
ATOM    402  CG1 VAL B  50     147.162 135.350 103.743  1.00 49.63           C  
ATOM    403  CG2 VAL B  50     145.243 136.887 104.169  1.00 49.63           C  
ATOM    404  N   LYS B  51     149.832 137.601 103.212  1.00 52.13           N  
ATOM    405  CA  LYS B  51     151.115 137.400 102.554  1.00 52.13           C  
ATOM    406  C   LYS B  51     151.765 136.099 103.009  1.00 52.13           C  
ATOM    407  O   LYS B  51     152.957 135.880 102.791  1.00 52.13           O  
ATOM    408  CB  LYS B  51     152.047 138.582 102.830  1.00 52.13           C  
ATOM    409  N   GLY B  68     136.683 135.384  86.557  1.00 57.15           N  
ATOM    410  CA  GLY B  68     135.492 135.245  87.374  1.00 57.15           C  
ATOM    411  C   GLY B  68     135.781 135.227  88.862  1.00 57.15           C  
ATOM    412  O   GLY B  68     135.507 136.197  89.569  1.00 57.15           O  
ATOM    413  N   ILE B  69     136.339 134.117  89.338  1.00 53.42           N  
ATOM    414  CA  ILE B  69     136.660 133.926  90.746  1.00 53.42           C  
ATOM    415  C   ILE B  69     138.153 133.666  90.869  1.00 53.42           C  
ATOM    416  O   ILE B  69     138.691 132.781  90.193  1.00 53.42           O  
ATOM    417  CB  ILE B  69     135.857 132.764  91.360  1.00 53.42           C  
ATOM    418  CG1 ILE B  69     134.372 132.892  91.012  1.00 53.42           C  
ATOM    419  CG2 ILE B  69     136.058 132.714  92.868  1.00 53.42           C  
ATOM    420  CD1 ILE B  69     133.659 133.979  91.777  1.00 53.42           C  
ATOM    421  N   PHE B  70     138.819 134.433  91.727  1.00 50.66           N  
ATOM    422  CA  PHE B  70     140.223 134.216  92.061  1.00 50.66           C  
ATOM    423  C   PHE B  70     140.284 133.692  93.490  1.00 50.66           C  
ATOM    424  O   PHE B  70     140.102 134.454  94.445  1.00 50.66           O  
ATOM    425  CB  PHE B  70     141.037 135.498  91.903  1.00 50.66           C  
ATOM    426  N   GLU B  71     140.539 132.397  93.635  1.00 47.68           N  
ATOM    427  CA  GLU B  71     140.542 131.755  94.939  1.00 47.68           C  
ATOM    428  C   GLU B  71     141.925 131.824  95.579  1.00 47.68           C  
ATOM    429  O   GLU B  71     142.945 131.992  94.908  1.00 47.68           O  
ATOM    430  CB  GLU B  71     140.089 130.300  94.820  1.00 47.68           C  
ATOM    431  N   THR B  72     141.942 131.689  96.903  1.00 46.87           N  
ATOM    432  CA  THR B  72     143.174 131.715  97.679  1.00 46.87           C  
ATOM    433  C   THR B  72     142.996 130.809  98.888  1.00 46.87           C  
ATOM    434  O   THR B  72     141.944 130.839  99.533  1.00 46.87           O  
ATOM    435  CB  THR B  72     143.521 133.143  98.120  1.00 46.87           C  
ATOM    436  CG2 THR B  72     144.741 133.151  99.027  1.00 46.87           C  
ATOM    437  OG1 THR B  72     143.791 133.948  96.966  1.00 46.87           O  
ATOM    438  N   LYS B  73     144.014 130.005  99.186  1.00 45.71           N  
ATOM    439  CA  LYS B  73     143.976 129.061 100.293  1.00 45.71           C  
ATOM    440  C   LYS B  73     145.138 129.317 101.241  1.00 45.71           C  
ATOM    441  O   LYS B  73     146.263 129.573 100.804  1.00 45.71           O  
ATOM    442  CB  LYS B  73     144.039 127.615  99.797  1.00 45.71           C  
ATOM    443  CG  LYS B  73     142.766 127.105  99.155  1.00 45.71           C  
ATOM    444  CD  LYS B  73     143.068 125.924  98.247  1.00 45.71           C  
ATOM    445  CE  LYS B  73     141.828 125.451  97.514  1.00 45.71           C  
ATOM    446  NZ  LYS B  73     141.037 126.591  96.981  1.00 45.71           N1+
ATOM    447  N   PHE B  74     144.857 129.243 102.539  1.00 44.58           N  
ATOM    448  CA  PHE B  74     145.889 129.340 103.562  1.00 44.58           C  
ATOM    449  C   PHE B  74     145.371 128.668 104.823  1.00 44.58           C  
ATOM    450  O   PHE B  74     144.166 128.466 104.987  1.00 44.58           O  
ATOM    451  CB  PHE B  74     146.290 130.796 103.833  1.00 44.58           C  
ATOM    452  CG  PHE B  74     145.187 131.643 104.410  1.00 44.58           C  
ATOM    453  CD1 PHE B  74     144.187 132.148 103.600  1.00 44.58           C  
ATOM    454  CD2 PHE B  74     145.164 131.949 105.760  1.00 44.58           C  
ATOM    455  CE1 PHE B  74     143.179 132.929 104.126  1.00 44.58           C  
ATOM    456  CE2 PHE B  74     144.158 132.731 106.290  1.00 44.58           C  
ATOM    457  CZ  PHE B  74     143.166 133.221 105.473  1.00 44.58           C  
ATOM    458  N   GLN B  75     146.298 128.310 105.709  1.00 46.00           N  
ATOM    459  CA  GLN B  75     145.937 127.650 106.953  1.00 46.00           C  
ATOM    460  C   GLN B  75     146.749 128.223 108.105  1.00 46.00           C  
ATOM    461  O   GLN B  75     147.901 128.629 107.936  1.00 46.00           O  
ATOM    462  CB  GLN B  75     146.138 126.129 106.869  1.00 46.00           C  
ATOM    463  CG  GLN B  75     147.569 125.661 107.054  1.00 46.00           C  
ATOM    464  CD  GLN B  75     147.660 124.174 107.330  1.00 46.00           C  
ATOM    465  NE2 GLN B  75     148.276 123.817 108.450  1.00 46.00           N  
ATOM    466  OE1 GLN B  75     147.183 123.355 106.546  1.00 46.00           O  
ATOM    467  N   VAL B  76     146.122 128.268 109.278  1.00 45.24           N  
ATOM    468  CA  VAL B  76     146.774 128.680 110.515  1.00 45.24           C  
ATOM    469  C   VAL B  76     146.291 127.770 111.637  1.00 45.24           C  
ATOM    470  O   VAL B  76     145.095 127.476 111.734  1.00 45.24           O  
ATOM    471  CB  VAL B  76     146.510 130.167 110.840  1.00 45.24           C  
ATOM    472  CG1 VAL B  76     145.031 130.432 111.055  1.00 45.24           C  
ATOM    473  CG2 VAL B  76     147.305 130.594 112.060  1.00 45.24           C  
ATOM    474  N   ASP B  77     147.227 127.302 112.466  1.00 45.17           N  
ATOM    475  CA  ASP B  77     146.923 126.425 113.600  1.00 45.17           C  
ATOM    476  C   ASP B  77     146.116 125.204 113.164  1.00 45.17           C  
ATOM    477  O   ASP B  77     145.160 124.795 113.826  1.00 45.17           O  
ATOM    478  CB  ASP B  77     146.199 127.192 114.707  1.00 45.17           C  
ATOM    479  N   LYS B  78     146.509 124.621 112.029  1.00 44.79           N  
ATOM    480  CA  LYS B  78     145.889 123.408 111.490  1.00 44.79           C  
ATOM    481  C   LYS B  78     144.406 123.610 111.184  1.00 44.79           C  
ATOM    482  O   LYS B  78     143.589 122.705 111.363  1.00 44.79           O  
ATOM    483  CB  LYS B  78     146.092 122.219 112.431  1.00 44.79           C  
ATOM    484  N   VAL B  79     144.052 124.803 110.712  1.00 45.22           N  
ATOM    485  CA  VAL B  79     142.694 125.115 110.282  1.00 45.22           C  
ATOM    486  C   VAL B  79     142.766 125.724 108.890  1.00 45.22           C  
ATOM    487  O   VAL B  79     143.493 126.699 108.674  1.00 45.22           O  
ATOM    488  CB  VAL B  79     141.986 126.073 111.259  1.00 45.22           C  
ATOM    489  CG1 VAL B  79     140.650 126.519 110.694  1.00 45.22           C  
ATOM    490  CG2 VAL B  79     141.797 125.409 112.610  1.00 45.22           C  
ATOM    491  N   ASN B  80     142.007 125.162 107.953  1.00 46.05           N  
ATOM    492  CA  ASN B  80     142.070 125.573 106.558  1.00 46.05           C  
ATOM    493  C   ASN B  80     141.086 126.700 106.272  1.00 46.05           C  
ATOM    494  O   ASN B  80     139.955 126.697 106.766  1.00 46.05           O  
ATOM    495  CB  ASN B  80     141.781 124.387 105.635  1.00 46.05           C  
ATOM    496  CG  ASN B  80     142.929 123.398 105.578  1.00 46.05           C  
ATOM    497  ND2 ASN B  80     142.599 122.113 105.546  1.00 46.05           N  
ATOM    498  OD1 ASN B  80     144.097 123.784 105.560  1.00 46.05           O  
ATOM    499  N   PHE B  81     141.525 127.660 105.459  1.00 44.21           N  
ATOM    500  CA  PHE B  81     140.706 128.786 105.038  1.00 44.21           C  
ATOM    501  C   PHE B  81     140.670 128.831 103.517  1.00 44.21           C  
ATOM    502  O   PHE B  81     141.615 128.406 102.848  1.00 44.21           O  
ATOM    503  CB  PHE B  81     141.247 130.116 105.581  1.00 44.21           C  
ATOM    504  CG  PHE B  81     141.041 130.304 107.056  1.00 44.21           C  
ATOM    505  CD1 PHE B  81     139.875 130.866 107.543  1.00 44.21           C  
ATOM    506  CD2 PHE B  81     142.022 129.931 107.957  1.00 44.21           C  
ATOM    507  CE1 PHE B  81     139.689 131.042 108.900  1.00 44.21           C  
ATOM    508  CE2 PHE B  81     141.840 130.105 109.313  1.00 44.21           C  
ATOM    509  CZ  PHE B  81     140.673 130.661 109.784  1.00 44.21           C  
ATOM    510  N   HIS B  82     139.569 129.347 102.975  1.00 45.98           N  
ATOM    511  CA  HIS B  82     139.375 129.409 101.530  1.00 45.98           C  
ATOM    512  C   HIS B  82     138.697 130.728 101.193  1.00 45.98           C  
ATOM    513  O   HIS B  82     137.571 130.978 101.633  1.00 45.98           O  
ATOM    514  CB  HIS B  82     138.551 128.212 101.047  1.00 45.98           C  
ATOM    515  CG  HIS B  82     138.444 128.104  99.558  1.00 45.98           C  
ATOM    516  CD2 HIS B  82     139.119 128.731  98.566  1.00 45.98           C  
ATOM    517  ND1 HIS B  82     137.548 127.260  98.938  1.00 45.98           N  
ATOM    518  CE1 HIS B  82     137.682 127.365  97.628  1.00 45.98           C  
ATOM    519  NE2 HIS B  82     138.623 128.257  97.376  1.00 45.98           N  
ATOM    520  N   MET B  83     139.377 131.565 100.413  1.00 44.97           N  
ATOM    521  CA  MET B  83     138.989 132.954 100.199  1.00 44.97           C  
ATOM    522  C   MET B  83     138.504 133.151  98.768  1.00 44.97           C  
ATOM    523  O   MET B  83     139.035 132.535  97.838  1.00 44.97           O  
ATOM    524  CB  MET B  83     140.165 133.887 100.495  1.00 44.97           C  
ATOM    525  CG  MET B  83     139.775 135.265 101.006  1.00 44.97           C  
ATOM    526  SD  MET B  83     141.122 136.046 101.915  1.00 44.97           S  
ATOM    527  CE  MET B  83     140.578 137.747 101.956  1.00 44.97           C  
ATOM    528  N   PHE B  84     137.496 134.006  98.597  1.00 45.84           N  
ATOM    529  CA  PHE B  84     136.891 134.270  97.300  1.00 45.84           C  
ATOM    530  C   PHE B  84     136.821 135.767  97.040  1.00 45.84           C  
ATOM    531  O   PHE B  84     136.547 136.552  97.952  1.00 45.84           O  
ATOM    532  CB  PHE B  84     135.474 133.692  97.214  1.00 45.84           C  
ATOM    533  CG  PHE B  84     135.394 132.227  97.500  1.00 45.84           C  
ATOM    534  CD1 PHE B  84     135.949 131.308  96.632  1.00 45.84           C  
ATOM    535  CD2 PHE B  84     134.764 131.769  98.643  1.00 45.84           C  
ATOM    536  CE1 PHE B  84     135.871 129.962  96.896  1.00 45.84           C  
ATOM    537  CE2 PHE B  84     134.687 130.422  98.913  1.00 45.84           C  
ATOM    538  CZ  PHE B  84     135.241 129.518  98.039  1.00 45.84           C  
ATOM    539  N   ASP B  85     137.066 136.156  95.791  1.00 51.19           N  
ATOM    540  CA  ASP B  85     136.749 137.495  95.318  1.00 51.19           C  
ATOM    541  C   ASP B  85     136.137 137.397  93.927  1.00 51.19           C  
ATOM    542  O   ASP B  85     136.387 136.442  93.187  1.00 51.19           O  
ATOM    543  CB  ASP B  85     137.979 138.424  95.329  1.00 51.19           C  
ATOM    544  CG  ASP B  85     139.088 137.962  94.403  1.00 51.19           C  
ATOM    545  OD1 ASP B  85     138.955 136.899  93.767  1.00 51.19           O  
ATOM    546  OD2 ASP B  85     140.108 138.678  94.311  1.00 51.19           O1-
ATOM    547  N   VAL B  86     135.310 138.381  93.587  1.00 53.68           N  
ATOM    548  CA  VAL B  86     134.578 138.399  92.326  1.00 53.68           C  
ATOM    549  C   VAL B  86     134.990 139.641  91.551  1.00 53.68           C  
ATOM    550  O   VAL B  86     134.922 140.758  92.077  1.00 53.68           O  
ATOM    551  CB  VAL B  86     133.055 138.374  92.552  1.00 53.68           C  
ATOM    552  CG1 VAL B  86     132.320 138.352  91.223  1.00 53.68           C  
ATOM    553  CG2 VAL B  86     132.666 137.178  93.401  1.00 53.68           C  
ATOM    554  N   GLY B  87     135.414 139.446  90.308  1.00 57.66           N  
ATOM    555  CA  GLY B  87     135.844 140.545  89.466  1.00 57.66           C  
ATOM    556  C   GLY B  87     135.686 140.258  87.986  1.00 57.66           C  
ATOM    557  O   GLY B  87     134.598 139.911  87.526  1.00 57.66           O  
ATOM    558  N   ARG B  93     125.701 144.498  92.315  1.00 48.67           N  
ATOM    559  CA  ARG B  93     126.073 143.253  92.975  1.00 48.67           C  
ATOM    560  C   ARG B  93     124.932 142.736  93.835  1.00 48.67           C  
ATOM    561  O   ARG B  93     125.093 141.779  94.590  1.00 48.67           O  
ATOM    562  CB  ARG B  93     127.322 143.451  93.832  1.00 48.67           C  
ATOM    563  CG  ARG B  93     127.099 144.312  95.058  1.00 48.67           C  
ATOM    564  CD  ARG B  93     128.103 143.983  96.147  1.00 48.67           C  
ATOM    565  NE  ARG B  93     129.353 144.715  95.975  1.00 48.67           N  
ATOM    566  CZ  ARG B  93     129.699 145.776  96.695  1.00 48.67           C  
ATOM    567  NH1 ARG B  93     128.887 146.234  97.636  1.00 48.67           N1+
ATOM    568  NH2 ARG B  93     130.857 146.381  96.472  1.00 48.67           N  
ATOM    569  N   ARG B  94     123.770 143.375  93.709  1.00 51.37           N  
ATOM    570  CA  ARG B  94     122.627 143.042  94.548  1.00 51.37           C  
ATOM    571  C   ARG B  94     122.033 141.674  94.239  1.00 51.37           C  
ATOM    572  O   ARG B  94     121.201 141.196  95.017  1.00 51.37           O  
ATOM    573  CB  ARG B  94     121.545 144.114  94.405  1.00 51.37           C  
ATOM    574  N   LYS B  95     122.429 141.035  93.139  1.00 47.96           N  
ATOM    575  CA  LYS B  95     121.814 139.775  92.737  1.00 47.96           C  
ATOM    576  C   LYS B  95     122.665 138.557  93.079  1.00 47.96           C  
ATOM    577  O   LYS B  95     122.143 137.575  93.614  1.00 47.96           O  
ATOM    578  CB  LYS B  95     121.503 139.795  91.238  1.00 47.96           C  
ATOM    579  CG  LYS B  95     120.512 140.870  90.844  1.00 47.96           C  
ATOM    580  CD  LYS B  95     119.161 140.643  91.499  1.00 47.96           C  
ATOM    581  CE  LYS B  95     118.443 139.447  90.914  1.00 47.96           C  
ATOM    582  NZ  LYS B  95     117.091 139.283  91.509  1.00 47.96           N1+
ATOM    583  N   TRP B  96     123.962 138.593  92.787  1.00 47.05           N  
ATOM    584  CA  TRP B  96     124.814 137.447  93.075  1.00 47.05           C  
ATOM    585  C   TRP B  96     125.300 137.417  94.518  1.00 47.05           C  
ATOM    586  O   TRP B  96     125.999 136.472  94.899  1.00 47.05           O  
ATOM    587  CB  TRP B  96     126.012 137.412  92.119  1.00 47.05           C  
ATOM    588  CG  TRP B  96     126.866 138.642  92.122  1.00 47.05           C  
ATOM    589  CD1 TRP B  96     126.801 139.683  91.247  1.00 47.05           C  
ATOM    590  CD2 TRP B  96     127.928 138.950  93.033  1.00 47.05           C  
ATOM    591  CE2 TRP B  96     128.456 140.197  92.651  1.00 47.05           C  
ATOM    592  CE3 TRP B  96     128.482 138.294  94.136  1.00 47.05           C  
ATOM    593  NE1 TRP B  96     127.751 140.624  91.558  1.00 47.05           N  
ATOM    594  CZ2 TRP B  96     129.508 140.802  93.332  1.00 47.05           C  
ATOM    595  CZ3 TRP B  96     129.524 138.897  94.812  1.00 47.05           C  
ATOM    596  CH2 TRP B  96     130.027 140.138  94.408  1.00 47.05           C  
ATOM    597  N   ILE B  97     124.949 138.420  95.326  1.00 45.94           N  
ATOM    598  CA  ILE B  97     125.324 138.430  96.734  1.00 45.94           C  
ATOM    599  C   ILE B  97     124.556 137.405  97.554  1.00 45.94           C  
ATOM    600  O   ILE B  97     124.950 137.110  98.686  1.00 45.94           O  
ATOM    601  CB  ILE B  97     125.129 139.843  97.324  1.00 45.94           C  
ATOM    602  CG1 ILE B  97     126.071 140.074  98.506  1.00 45.94           C  
ATOM    603  CG2 ILE B  97     123.682 140.058  97.743  1.00 45.94           C  
ATOM    604  CD1 ILE B  97     127.528 140.140  98.123  1.00 45.94           C  
ATOM    605  N   GLN B  98     123.471 136.847  97.010  1.00 45.76           N  
ATOM    606  CA  GLN B  98     122.688 135.860  97.744  1.00 45.76           C  
ATOM    607  C   GLN B  98     123.393 134.515  97.854  1.00 45.76           C  
ATOM    608  O   GLN B  98     123.046 133.722  98.735  1.00 45.76           O  
ATOM    609  CB  GLN B  98     121.325 135.669  97.081  1.00 45.76           C  
ATOM    610  CG  GLN B  98     120.724 136.939  96.518  1.00 45.76           C  
ATOM    611  CD  GLN B  98     119.527 136.667  95.631  1.00 45.76           C  
ATOM    612  NE2 GLN B  98     119.059 137.697  94.935  1.00 45.76           N  
ATOM    613  OE1 GLN B  98     119.028 135.544  95.571  1.00 45.76           O  
ATOM    614  N   CYS B  99     124.360 134.235  96.978  1.00 45.55           N  
ATOM    615  CA  CYS B  99     125.085 132.971  97.054  1.00 45.55           C  
ATOM    616  C   CYS B  99     125.874 132.862  98.353  1.00 45.55           C  
ATOM    617  O   CYS B  99     125.932 131.789  98.965  1.00 45.55           O  
ATOM    618  CB  CYS B  99     126.014 132.825  95.849  1.00 45.55           C  
ATOM    619  SG  CYS B  99     125.194 132.921  94.244  1.00 45.55           S  
ATOM    620  N   PHE B 100     126.490 133.959  98.786  1.00 42.91           N  
ATOM    621  CA  PHE B 100     127.321 133.968  99.990  1.00 42.91           C  
ATOM    622  C   PHE B 100     126.479 134.296 101.225  1.00 42.91           C  
ATOM    623  O   PHE B 100     126.776 135.198 102.005  1.00 42.91           O  
ATOM    624  CB  PHE B 100     128.471 134.953  99.825  1.00 42.91           C  
ATOM    625  CG  PHE B 100     129.252 134.764  98.559  1.00 42.91           C  
ATOM    626  CD1 PHE B 100     130.305 133.870  98.506  1.00 42.91           C  
ATOM    627  CD2 PHE B 100     128.934 135.483  97.420  1.00 42.91           C  
ATOM    628  CE1 PHE B 100     131.026 133.698  97.343  1.00 42.91           C  
ATOM    629  CE2 PHE B 100     129.650 135.311  96.255  1.00 42.91           C  
ATOM    630  CZ  PHE B 100     130.697 134.418  96.217  1.00 42.91           C  
ATOM    631  N   ASN B 101     125.405 133.528 101.389  1.00 43.12           N  
ATOM    632  CA  ASN B 101     124.493 133.679 102.512  1.00 43.12           C  
ATOM    633  C   ASN B 101     124.939 132.860 103.720  1.00 43.12           C  
ATOM    634  O   ASN B 101     124.467 133.105 104.833  1.00 43.12           O  
ATOM    635  CB  ASN B 101     123.079 133.256 102.071  1.00 43.12           C  
ATOM    636  CG  ASN B 101     121.995 133.580 103.093  1.00 43.12           C  
ATOM    637  ND2 ASN B 101     120.759 133.245 102.748  1.00 43.12           N  
ATOM    638  OD1 ASN B 101     122.256 134.109 104.170  1.00 43.12           O  
ATOM    639  N   ASP B 102     125.873 131.925 103.537  1.00 40.73           N  
ATOM    640  CA  ASP B 102     126.282 131.014 104.599  1.00 40.73           C  
ATOM    641  C   ASP B 102     127.795 131.003 104.778  1.00 40.73           C  
ATOM    642  O   ASP B 102     128.365 130.000 105.215  1.00 40.73           O  
ATOM    643  CB  ASP B 102     125.769 129.601 104.328  1.00 40.73           C  
ATOM    644  N   VAL B 103     128.462 132.106 104.450  1.00 39.23           N  
ATOM    645  CA  VAL B 103     129.896 132.204 104.682  1.00 39.23           C  
ATOM    646  C   VAL B 103     130.161 132.510 106.152  1.00 39.23           C  
ATOM    647  O   VAL B 103     129.294 132.992 106.885  1.00 39.23           O  
ATOM    648  CB  VAL B 103     130.541 133.261 103.766  1.00 39.23           C  
ATOM    649  CG1 VAL B 103     130.494 132.809 102.318  1.00 39.23           C  
ATOM    650  CG2 VAL B 103     129.852 134.602 103.934  1.00 39.23           C  
ATOM    651  N   THR B 104     131.387 132.219 106.588  1.00 38.05           N  
ATOM    652  CA  THR B 104     131.755 132.466 107.978  1.00 38.05           C  
ATOM    653  C   THR B 104     131.871 133.959 108.271  1.00 38.05           C  
ATOM    654  O   THR B 104     131.402 134.428 109.314  1.00 38.05           O  
ATOM    655  CB  THR B 104     133.063 131.748 108.309  1.00 38.05           C  
ATOM    656  CG2 THR B 104     133.423 131.938 109.770  1.00 38.05           C  
ATOM    657  OG1 THR B 104     132.920 130.350 108.040  1.00 38.05           O  
ATOM    658  N   ALA B 105     132.478 134.721 107.365  1.00 37.80           N  
ATOM    659  CA  ALA B 105     132.691 136.144 107.595  1.00 37.80           C  
ATOM    660  C   ALA B 105     132.878 136.850 106.260  1.00 37.80           C  
ATOM    661  O   ALA B 105     133.031 136.218 105.213  1.00 37.80           O  
ATOM    662  CB  ALA B 105     133.894 136.387 108.510  1.00 37.80           C  
ATOM    663  N   ILE B 106     132.860 138.179 106.318  1.00 36.96           N  
ATOM    664  CA  ILE B 106     133.113 139.043 105.171  1.00 36.96           C  
ATOM    665  C   ILE B 106     134.238 139.999 105.542  1.00 36.96           C  
ATOM    666  O   ILE B 106     134.220 140.593 106.625  1.00 36.96           O  
ATOM    667  CB  ILE B 106     131.850 139.817 104.751  1.00 36.96           C  
ATOM    668  CG1 ILE B 106     130.804 138.861 104.178  1.00 36.96           C  
ATOM    669  CG2 ILE B 106     132.186 140.897 103.740  1.00 36.96           C  
ATOM    670  CD1 ILE B 106     129.595 139.555 103.621  1.00 36.96           C  
ATOM    671  N   ILE B 107     135.214 140.140 104.650  1.00 38.21           N  
ATOM    672  CA  ILE B 107     136.366 141.010 104.862  1.00 38.21           C  
ATOM    673  C   ILE B 107     136.191 142.251 103.998  1.00 38.21           C  
ATOM    674  O   ILE B 107     136.066 142.152 102.771  1.00 38.21           O  
ATOM    675  CB  ILE B 107     137.684 140.289 104.544  1.00 38.21           C  
ATOM    676  CG1 ILE B 107     137.783 138.998 105.358  1.00 38.21           C  
ATOM    677  CG2 ILE B 107     138.868 141.193 104.823  1.00 38.21           C  
ATOM    678  CD1 ILE B 107     139.134 138.347 105.310  1.00 38.21           C  
ATOM    679  N   PHE B 108     136.181 143.417 104.639  1.00 39.71           N  
ATOM    680  CA  PHE B 108     136.001 144.700 103.973  1.00 39.71           C  
ATOM    681  C   PHE B 108     137.286 145.508 104.087  1.00 39.71           C  
ATOM    682  O   PHE B 108     137.800 145.710 105.192  1.00 39.71           O  
ATOM    683  CB  PHE B 108     134.830 145.467 104.592  1.00 39.71           C  
ATOM    684  CG  PHE B 108     134.161 146.427 103.651  1.00 39.71           C  
ATOM    685  CD1 PHE B 108     133.147 146.001 102.812  1.00 39.71           C  
ATOM    686  CD2 PHE B 108     134.535 147.759 103.616  1.00 39.71           C  
ATOM    687  CE1 PHE B 108     132.529 146.882 101.947  1.00 39.71           C  
ATOM    688  CE2 PHE B 108     133.918 148.643 102.755  1.00 39.71           C  
ATOM    689  CZ  PHE B 108     132.915 148.203 101.920  1.00 39.71           C  
ATOM    690  N   VAL B 109     137.801 145.970 102.950  1.00 42.31           N  
ATOM    691  CA  VAL B 109     139.067 146.691 102.881  1.00 42.31           C  
ATOM    692  C   VAL B 109     138.785 148.116 102.427  1.00 42.31           C  
ATOM    693  O   VAL B 109     138.038 148.330 101.467  1.00 42.31           O  
ATOM    694  CB  VAL B 109     140.066 146.001 101.934  1.00 42.31           C  
ATOM    695  CG1 VAL B 109     141.436 146.636 102.057  1.00 42.31           C  
ATOM    696  CG2 VAL B 109     140.140 144.517 102.231  1.00 42.31           C  
ATOM    697  N   VAL B 110     139.376 149.086 103.121  1.00 45.54           N  
ATOM    698  CA  VAL B 110     139.164 150.502 102.843  1.00 45.54           C  
ATOM    699  C   VAL B 110     140.504 151.220 102.899  1.00 45.54           C  
ATOM    700  O   VAL B 110     141.292 151.001 103.825  1.00 45.54           O  
ATOM    701  CB  VAL B 110     138.172 151.134 103.842  1.00 45.54           C  
ATOM    702  CG1 VAL B 110     138.290 152.646 103.836  1.00 45.54           C  
ATOM    703  CG2 VAL B 110     136.750 150.711 103.523  1.00 45.54           C  
ATOM    704  N   ASP B 111     140.764 152.078 101.913  1.00 50.59           N  
ATOM    705  CA  ASP B 111     141.915 152.971 101.958  1.00 50.59           C  
ATOM    706  C   ASP B 111     141.558 154.173 102.826  1.00 50.59           C  
ATOM    707  O   ASP B 111     140.582 154.878 102.550  1.00 50.59           O  
ATOM    708  CB  ASP B 111     142.306 153.410 100.548  1.00 50.59           C  
ATOM    709  CG  ASP B 111     143.524 154.326 100.523  1.00 50.59           C  
ATOM    710  OD1 ASP B 111     144.052 154.683 101.596  1.00 50.59           O  
ATOM    711  OD2 ASP B 111     143.955 154.696  99.412  1.00 50.59           O1-
ATOM    712  N   SER B 112     142.347 154.409 103.870  1.00 50.01           N  
ATOM    713  CA  SER B 112     142.072 155.446 104.858  1.00 50.01           C  
ATOM    714  C   SER B 112     143.040 156.619 104.733  1.00 50.01           C  
ATOM    715  O   SER B 112     143.458 157.209 105.730  1.00 50.01           O  
ATOM    716  CB  SER B 112     142.117 154.866 106.268  1.00 50.01           C  
ATOM    717  OG  SER B 112     143.422 154.426 106.594  1.00 50.01           O  
ATOM    718  N   SER B 113     143.408 156.970 103.502  1.00 52.67           N  
ATOM    719  CA  SER B 113     144.279 158.111 103.252  1.00 52.67           C  
ATOM    720  C   SER B 113     143.753 159.079 102.203  1.00 52.67           C  
ATOM    721  O   SER B 113     144.164 160.245 102.214  1.00 52.67           O  
ATOM    722  CB  SER B 113     145.677 157.638 102.830  1.00 52.67           C  
ATOM    723  OG  SER B 113     145.724 157.364 101.442  1.00 52.67           O  
ATOM    724  N   ASP B 114     142.870 158.649 101.304  1.00 55.88           N  
ATOM    725  CA  ASP B 114     142.306 159.520 100.275  1.00 55.88           C  
ATOM    726  C   ASP B 114     140.990 160.076 100.803  1.00 55.88           C  
ATOM    727  O   ASP B 114     139.940 159.445 100.666  1.00 55.88           O  
ATOM    728  CB  ASP B 114     142.109 158.755  98.971  1.00 55.88           C  
ATOM    729  CG  ASP B 114     141.723 159.656  97.813  1.00 55.88           C  
ATOM    730  OD1 ASP B 114     141.575 160.879  98.021  1.00 55.88           O  
ATOM    731  OD2 ASP B 114     141.566 159.139  96.687  1.00 55.88           O1-
ATOM    732  N   TYR B 115     141.043 161.278 101.385  1.00 54.13           N  
ATOM    733  CA  TYR B 115     139.879 161.839 102.062  1.00 54.13           C  
ATOM    734  C   TYR B 115     138.702 162.069 101.125  1.00 54.13           C  
ATOM    735  O   TYR B 115     137.560 162.131 101.592  1.00 54.13           O  
ATOM    736  CB  TYR B 115     140.243 163.152 102.753  1.00 54.13           C  
ATOM    737  CG  TYR B 115     141.381 163.051 103.740  1.00 54.13           C  
ATOM    738  CD1 TYR B 115     141.458 161.997 104.638  1.00 54.13           C  
ATOM    739  CD2 TYR B 115     142.368 164.024 103.787  1.00 54.13           C  
ATOM    740  CE1 TYR B 115     142.495 161.909 105.546  1.00 54.13           C  
ATOM    741  CE2 TYR B 115     143.407 163.944 104.691  1.00 54.13           C  
ATOM    742  CZ  TYR B 115     143.465 162.886 105.567  1.00 54.13           C  
ATOM    743  OH  TYR B 115     144.500 162.804 106.468  1.00 54.13           O  
ATOM    744  N   ASN B 116     138.945 162.194  99.821  1.00 54.92           N  
ATOM    745  CA  ASN B 116     137.869 162.496  98.886  1.00 54.92           C  
ATOM    746  C   ASN B 116     136.909 161.334  98.678  1.00 54.92           C  
ATOM    747  O   ASN B 116     135.861 161.530  98.055  1.00 54.92           O  
ATOM    748  CB  ASN B 116     138.448 162.918  97.535  1.00 54.92           C  
ATOM    749  CG  ASN B 116     139.554 163.944  97.668  1.00 54.92           C  
ATOM    750  ND2 ASN B 116     140.774 163.544  97.333  1.00 54.92           N  
ATOM    751  OD1 ASN B 116     139.315 165.082  98.071  1.00 54.92           O  
ATOM    752  N   ARG B 117     137.229 160.135  99.171  1.00 53.61           N  
ATOM    753  CA  ARG B 117     136.422 158.960  98.871  1.00 53.61           C  
ATOM    754  C   ARG B 117     135.989 158.174 100.105  1.00 53.61           C  
ATOM    755  O   ARG B 117     135.462 157.066  99.954  1.00 53.61           O  
ATOM    756  CB  ARG B 117     137.173 158.033  97.907  1.00 53.61           C  
ATOM    757  CG  ARG B 117     137.482 158.670  96.561  1.00 53.61           C  
ATOM    758  CD  ARG B 117     138.457 157.836  95.747  1.00 53.61           C  
ATOM    759  NE  ARG B 117     137.822 156.648  95.184  1.00 53.61           N  
ATOM    760  CZ  ARG B 117     138.335 155.927  94.192  1.00 53.61           C  
ATOM    761  NH1 ARG B 117     137.690 154.861  93.741  1.00 53.61           N1+
ATOM    762  NH2 ARG B 117     139.495 156.273  93.651  1.00 53.61           N  
ATOM    763  N   LEU B 118     136.190 158.699 101.318  1.00 50.87           N  
ATOM    764  CA  LEU B 118     135.666 158.000 102.489  1.00 50.87           C  
ATOM    765  C   LEU B 118     134.147 157.995 102.523  1.00 50.87           C  
ATOM    766  O   LEU B 118     133.553 157.077 103.095  1.00 50.87           O  
ATOM    767  CB  LEU B 118     136.210 158.589 103.793  1.00 50.87           C  
ATOM    768  CG  LEU B 118     137.627 158.237 104.257  1.00 50.87           C  
ATOM    769  CD1 LEU B 118     138.693 158.878 103.419  1.00 50.87           C  
ATOM    770  CD2 LEU B 118     137.802 158.618 105.719  1.00 50.87           C  
ATOM    771  N   GLN B 119     133.496 159.001 101.938  1.00 49.65           N  
ATOM    772  CA  GLN B 119     132.037 158.986 101.906  1.00 49.65           C  
ATOM    773  C   GLN B 119     131.518 157.853 101.028  1.00 49.65           C  
ATOM    774  O   GLN B 119     130.531 157.192 101.375  1.00 49.65           O  
ATOM    775  CB  GLN B 119     131.505 160.333 101.429  1.00 49.65           C  
ATOM    776  CG  GLN B 119     130.051 160.556 101.783  1.00 49.65           C  
ATOM    777  CD  GLN B 119     129.824 160.588 103.278  1.00 49.65           C  
ATOM    778  NE2 GLN B 119     128.826 159.848 103.740  1.00 49.65           N  
ATOM    779  OE1 GLN B 119     130.540 161.265 104.011  1.00 49.65           O  
ATOM    780  N   GLU B 120     132.178 157.606  99.894  1.00 51.71           N  
ATOM    781  CA  GLU B 120     131.809 156.476  99.048  1.00 51.71           C  
ATOM    782  C   GLU B 120     131.984 155.155  99.787  1.00 51.71           C  
ATOM    783  O   GLU B 120     131.114 154.276  99.723  1.00 51.71           O  
ATOM    784  CB  GLU B 120     132.650 156.489  97.772  1.00 51.71           C  
ATOM    785  CG  GLU B 120     132.110 157.385  96.675  1.00 51.71           C  
ATOM    786  CD  GLU B 120     132.900 157.261  95.389  1.00 51.71           C  
ATOM    787  OE1 GLU B 120     132.654 158.058  94.458  1.00 51.71           O  
ATOM    788  OE2 GLU B 120     133.770 156.369  95.310  1.00 51.71           O1-
ATOM    789  N   ALA B 121     133.104 155.000 100.496  1.00 47.56           N  
ATOM    790  CA  ALA B 121     133.341 153.779 101.259  1.00 47.56           C  
ATOM    791  C   ALA B 121     132.309 153.609 102.366  1.00 47.56           C  
ATOM    792  O   ALA B 121     131.840 152.494 102.620  1.00 47.56           O  
ATOM    793  CB  ALA B 121     134.755 153.789 101.836  1.00 47.56           C  
ATOM    794  N   LEU B 122     131.951 154.701 103.043  1.00 46.30           N  
ATOM    795  CA  LEU B 122     130.950 154.626 104.101  1.00 46.30           C  
ATOM    796  C   LEU B 122     129.589 154.234 103.544  1.00 46.30           C  
ATOM    797  O   LEU B 122     128.870 153.431 104.148  1.00 46.30           O  
ATOM    798  CB  LEU B 122     130.866 155.962 104.839  1.00 46.30           C  
ATOM    799  CG  LEU B 122     132.006 156.290 105.806  1.00 46.30           C  
ATOM    800  CD1 LEU B 122     131.950 157.744 106.234  1.00 46.30           C  
ATOM    801  CD2 LEU B 122     131.973 155.375 107.016  1.00 46.30           C  
ATOM    802  N   ASN B 123     129.218 154.790 102.388  1.00 47.42           N  
ATOM    803  CA  ASN B 123     127.956 154.415 101.760  1.00 47.42           C  
ATOM    804  C   ASN B 123     127.959 152.948 101.348  1.00 47.42           C  
ATOM    805  O   ASN B 123     126.954 152.247 101.513  1.00 47.42           O  
ATOM    806  CB  ASN B 123     127.685 155.313 100.555  1.00 47.42           C  
ATOM    807  CG  ASN B 123     127.400 156.747 100.950  1.00 47.42           C  
ATOM    808  ND2 ASN B 123     127.497 157.656  99.987  1.00 47.42           N  
ATOM    809  OD1 ASN B 123     127.096 157.036 102.106  1.00 47.42           O  
ATOM    810  N   ASP B 124     129.082 152.466 100.809  1.00 46.92           N  
ATOM    811  CA  ASP B 124     129.184 151.056 100.440  1.00 46.92           C  
ATOM    812  C   ASP B 124     129.068 150.152 101.664  1.00 46.92           C  
ATOM    813  O   ASP B 124     128.387 149.119 101.624  1.00 46.92           O  
ATOM    814  CB  ASP B 124     130.500 150.806  99.708  1.00 46.92           C  
ATOM    815  CG  ASP B 124     130.459 149.565  98.844  1.00 46.92           C  
ATOM    816  OD1 ASP B 124     131.492 149.238  98.223  1.00 46.92           O  
ATOM    817  OD2 ASP B 124     129.394 148.916  98.783  1.00 46.92           O1-
ATOM    818  N   PHE B 125     129.727 150.528 102.761  1.00 43.87           N  
ATOM    819  CA  PHE B 125     129.640 149.745 103.988  1.00 43.87           C  
ATOM    820  C   PHE B 125     128.220 149.741 104.542  1.00 43.87           C  
ATOM    821  O   PHE B 125     127.745 148.717 105.043  1.00 43.87           O  
ATOM    822  CB  PHE B 125     130.624 150.287 105.023  1.00 43.87           C  
ATOM    823  CG  PHE B 125     130.611 149.538 106.322  1.00 43.87           C  
ATOM    824  CD1 PHE B 125     131.136 148.262 106.406  1.00 43.87           C  
ATOM    825  CD2 PHE B 125     130.071 150.109 107.460  1.00 43.87           C  
ATOM    826  CE1 PHE B 125     131.123 147.571 107.599  1.00 43.87           C  
ATOM    827  CE2 PHE B 125     130.055 149.422 108.655  1.00 43.87           C  
ATOM    828  CZ  PHE B 125     130.581 148.153 108.724  1.00 43.87           C  
ATOM    829  N   LYS B 126     127.529 150.880 104.468  1.00 45.44           N  
ATOM    830  CA  LYS B 126     126.143 150.934 104.922  1.00 45.44           C  
ATOM    831  C   LYS B 126     125.241 150.066 104.053  1.00 45.44           C  
ATOM    832  O   LYS B 126     124.331 149.402 104.563  1.00 45.44           O  
ATOM    833  CB  LYS B 126     125.650 152.380 104.934  1.00 45.44           C  
ATOM    834  CG  LYS B 126     124.281 152.559 105.564  1.00 45.44           C  
ATOM    835  CD  LYS B 126     123.852 154.016 105.555  1.00 45.44           C  
ATOM    836  CE  LYS B 126     124.715 154.851 106.484  1.00 45.44           C  
ATOM    837  NZ  LYS B 126     124.062 156.141 106.839  1.00 45.44           N1+
ATOM    838  N   SER B 127     125.471 150.064 102.738  1.00 45.09           N  
ATOM    839  CA  SER B 127     124.677 149.217 101.852  1.00 45.09           C  
ATOM    840  C   SER B 127     124.923 147.739 102.129  1.00 45.09           C  
ATOM    841  O   SER B 127     123.989 146.931 102.081  1.00 45.09           O  
ATOM    842  CB  SER B 127     124.984 149.547 100.392  1.00 45.09           C  
ATOM    843  OG  SER B 127     126.319 149.208 100.063  1.00 45.09           O  
ATOM    844  N   ILE B 128     126.171 147.365 102.413  1.00 44.63           N  
ATOM    845  CA  ILE B 128     126.471 145.961 102.684  1.00 44.63           C  
ATOM    846  C   ILE B 128     126.044 145.534 104.085  1.00 44.63           C  
ATOM    847  O   ILE B 128     125.812 144.341 104.314  1.00 44.63           O  
ATOM    848  CB  ILE B 128     127.968 145.675 102.464  1.00 44.63           C  
ATOM    849  CG1 ILE B 128     128.183 144.210 102.088  1.00 44.63           C  
ATOM    850  CG2 ILE B 128     128.785 146.021 103.698  1.00 44.63           C  
ATOM    851  CD1 ILE B 128     127.621 143.842 100.734  1.00 44.63           C  
ATOM    852  N   TRP B 129     125.924 146.471 105.028  1.00 42.99           N  
ATOM    853  CA  TRP B 129     125.567 146.123 106.399  1.00 42.99           C  
ATOM    854  C   TRP B 129     124.079 145.838 106.556  1.00 42.99           C  
ATOM    855  O   TRP B 129     123.694 145.047 107.424  1.00 42.99           O  
ATOM    856  CB  TRP B 129     125.993 147.250 107.342  1.00 42.99           C  
ATOM    857  CG  TRP B 129     125.737 146.996 108.800  1.00 42.99           C  
ATOM    858  CD1 TRP B 129     124.724 147.510 109.555  1.00 42.99           C  
ATOM    859  CD2 TRP B 129     126.525 146.190 109.685  1.00 42.99           C  
ATOM    860  CE2 TRP B 129     125.922 146.254 110.955  1.00 42.99           C  
ATOM    861  CE3 TRP B 129     127.677 145.415 109.524  1.00 42.99           C  
ATOM    862  NE1 TRP B 129     124.824 147.066 110.849  1.00 42.99           N  
ATOM    863  CZ2 TRP B 129     126.434 145.575 112.059  1.00 42.99           C  
ATOM    864  CZ3 TRP B 129     128.181 144.740 110.619  1.00 42.99           C  
ATOM    865  CH2 TRP B 129     127.560 144.825 111.870  1.00 42.99           C  
ATOM    866  N   ASN B 130     123.232 146.462 105.736  1.00 43.10           N  
ATOM    867  CA  ASN B 130     121.785 146.369 105.886  1.00 43.10           C  
ATOM    868  C   ASN B 130     121.134 145.508 104.808  1.00 43.10           C  
ATOM    869  O   ASN B 130     119.933 145.643 104.556  1.00 43.10           O  
ATOM    870  CB  ASN B 130     121.168 147.768 105.891  1.00 43.10           C  
ATOM    871  CG  ASN B 130     121.287 148.449 107.238  1.00 43.10           C  
ATOM    872  ND2 ASN B 130     120.599 147.910 108.236  1.00 43.10           N  
ATOM    873  OD1 ASN B 130     121.989 149.447 107.380  1.00 43.10           O  
ATOM    874  N   ASN B 131     121.897 144.628 104.169  1.00 42.61           N  
ATOM    875  CA  ASN B 131     121.335 143.751 103.155  1.00 42.61           C  
ATOM    876  C   ASN B 131     120.407 142.718 103.787  1.00 42.61           C  
ATOM    877  O   ASN B 131     120.614 142.268 104.917  1.00 42.61           O  
ATOM    878  CB  ASN B 131     122.448 143.053 102.375  1.00 42.61           C  
ATOM    879  CG  ASN B 131     121.988 142.555 101.021  1.00 42.61           C  
ATOM    880  ND2 ASN B 131     122.869 142.634 100.033  1.00 42.61           N  
ATOM    881  OD1 ASN B 131     120.852 142.111 100.860  1.00 42.61           O  
ATOM    882  N   ARG B 132     119.367 142.350 103.038  1.00 44.83           N  
ATOM    883  CA  ARG B 132     118.365 141.420 103.549  1.00 44.83           C  
ATOM    884  C   ARG B 132     118.937 140.020 103.741  1.00 44.83           C  
ATOM    885  O   ARG B 132     118.612 139.343 104.723  1.00 44.83           O  
ATOM    886  CB  ARG B 132     117.164 141.393 102.605  1.00 44.83           C  
ATOM    887  CG  ARG B 132     115.996 140.557 103.088  1.00 44.83           C  
ATOM    888  CD  ARG B 132     114.831 140.655 102.118  1.00 44.83           C  
ATOM    889  NE  ARG B 132     115.150 140.089 100.811  1.00 44.83           N  
ATOM    890  CZ  ARG B 132     115.243 140.803  99.694  1.00 44.83           C  
ATOM    891  NH1 ARG B 132     115.042 142.113  99.726  1.00 44.83           N1+
ATOM    892  NH2 ARG B 132     115.538 140.210  98.546  1.00 44.83           N  
ATOM    893  N   TRP B 133     119.786 139.569 102.823  1.00 43.43           N  
ATOM    894  CA  TRP B 133     120.343 138.224 102.876  1.00 43.43           C  
ATOM    895  C   TRP B 133     121.620 138.137 103.698  1.00 43.43           C  
ATOM    896  O   TRP B 133     122.197 137.051 103.803  1.00 43.43           O  
ATOM    897  CB  TRP B 133     120.613 137.709 101.459  1.00 43.43           C  
ATOM    898  CG  TRP B 133     119.449 137.857 100.535  1.00 43.43           C  
ATOM    899  CD1 TRP B 133     119.318 138.759  99.522  1.00 43.43           C  
ATOM    900  CD2 TRP B 133     118.247 137.080 100.539  1.00 43.43           C  
ATOM    901  CE2 TRP B 133     117.433 137.567  99.501  1.00 43.43           C  
ATOM    902  CE3 TRP B 133     117.781 136.020 101.321  1.00 43.43           C  
ATOM    903  NE1 TRP B 133     118.110 138.592  98.895  1.00 43.43           N  
ATOM    904  CZ2 TRP B 133     116.180 137.032  99.223  1.00 43.43           C  
ATOM    905  CZ3 TRP B 133     116.537 135.491 101.044  1.00 43.43           C  
ATOM    906  CH2 TRP B 133     115.751 135.996 100.004  1.00 43.43           C  
ATOM    907  N   LEU B 134     122.072 139.241 104.279  1.00 42.04           N  
ATOM    908  CA  LEU B 134     123.321 139.302 105.024  1.00 42.04           C  
ATOM    909  C   LEU B 134     123.076 139.757 106.458  1.00 42.04           C  
ATOM    910  O   LEU B 134     123.879 140.482 107.046  1.00 42.04           O  
ATOM    911  CB  LEU B 134     124.317 140.227 104.330  1.00 42.04           C  
ATOM    912  CG  LEU B 134     125.230 139.664 103.238  1.00 42.04           C  
ATOM    913  CD1 LEU B 134     124.441 139.188 102.035  1.00 42.04           C  
ATOM    914  CD2 LEU B 134     126.230 140.723 102.819  1.00 42.04           C  
ATOM    915  N   ARG B 135     121.959 139.328 107.039  1.00 41.97           N  
ATOM    916  CA  ARG B 135     121.549 139.772 108.363  1.00 41.97           C  
ATOM    917  C   ARG B 135     122.144 138.937 109.489  1.00 41.97           C  
ATOM    918  O   ARG B 135     121.880 139.229 110.659  1.00 41.97           O  
ATOM    919  CB  ARG B 135     120.020 139.760 108.470  1.00 41.97           C  
ATOM    920  N   THR B 136     122.935 137.909 109.173  1.00 41.94           N  
ATOM    921  CA  THR B 136     123.524 137.047 110.191  1.00 41.94           C  
ATOM    922  C   THR B 136     125.007 136.788 109.941  1.00 41.94           C  
ATOM    923  O   THR B 136     125.549 135.802 110.446  1.00 41.94           O  
ATOM    924  CB  THR B 136     122.774 135.715 110.276  1.00 41.94           C  
ATOM    925  CG2 THR B 136     121.458 135.887 111.019  1.00 41.94           C  
ATOM    926  OG1 THR B 136     122.510 135.226 108.955  1.00 41.94           O  
ATOM    927  N   ILE B 137     125.674 137.650 109.177  1.00 39.80           N  
ATOM    928  CA  ILE B 137     127.074 137.473 108.813  1.00 39.80           C  
ATOM    929  C   ILE B 137     127.878 138.625 109.397  1.00 39.80           C  
ATOM    930  O   ILE B 137     127.529 139.794 109.200  1.00 39.80           O  
ATOM    931  CB  ILE B 137     127.263 137.394 107.286  1.00 39.80           C  
ATOM    932  CG1 ILE B 137     126.596 136.139 106.720  1.00 39.80           C  
ATOM    933  CG2 ILE B 137     128.738 137.410 106.929  1.00 39.80           C  
ATOM    934  CD1 ILE B 137     125.174 136.344 106.263  1.00 39.80           C  
ATOM    935  N   SER B 138     128.949 138.294 110.113  1.00 38.15           N  
ATOM    936  CA  SER B 138     129.819 139.294 110.708  1.00 38.15           C  
ATOM    937  C   SER B 138     130.806 139.834 109.676  1.00 38.15           C  
ATOM    938  O   SER B 138     131.040 139.231 108.626  1.00 38.15           O  
ATOM    939  CB  SER B 138     130.573 138.710 111.901  1.00 38.15           C  
ATOM    940  OG  SER B 138     129.679 138.143 112.840  1.00 38.15           O  
ATOM    941  N   VAL B 139     131.389 140.987 109.991  1.00 37.00           N  
ATOM    942  CA  VAL B 139     132.292 141.687 109.085  1.00 37.00           C  
ATOM    943  C   VAL B 139     133.598 141.980 109.809  1.00 37.00           C  
ATOM    944  O   VAL B 139     133.595 142.454 110.950  1.00 37.00           O  
ATOM    945  CB  VAL B 139     131.664 142.993 108.550  1.00 37.00           C  
ATOM    946  CG1 VAL B 139     132.650 143.740 107.665  1.00 37.00           C  
ATOM    947  CG2 VAL B 139     130.384 142.698 107.788  1.00 37.00           C  
ATOM    948  N   ILE B 140     134.713 141.697 109.143  1.00 37.20           N  
ATOM    949  CA  ILE B 140     136.044 142.039 109.627  1.00 37.20           C  
ATOM    950  C   ILE B 140     136.517 143.241 108.821  1.00 37.20           C  
ATOM    951  O   ILE B 140     136.697 143.149 107.601  1.00 37.20           O  
ATOM    952  CB  ILE B 140     137.020 140.862 109.502  1.00 37.20           C  
ATOM    953  CG1 ILE B 140     136.438 139.612 110.164  1.00 37.20           C  
ATOM    954  CG2 ILE B 140     138.364 141.210 110.112  1.00 37.20           C  
ATOM    955  CD1 ILE B 140     137.353 138.413 110.110  1.00 37.20           C  
ATOM    956  N   LEU B 141     136.718 144.369 109.495  1.00 38.21           N  
ATOM    957  CA  LEU B 141     137.082 145.614 108.838  1.00 38.21           C  
ATOM    958  C   LEU B 141     138.589 145.834 108.894  1.00 38.21           C  
ATOM    959  O   LEU B 141     139.230 145.627 109.927  1.00 38.21           O  
ATOM    960  CB  LEU B 141     136.357 146.794 109.487  1.00 38.21           C  
ATOM    961  CG  LEU B 141     136.500 148.179 108.853  1.00 38.21           C  
ATOM    962  CD1 LEU B 141     135.893 148.206 107.463  1.00 38.21           C  
ATOM    963  CD2 LEU B 141     135.862 149.237 109.734  1.00 38.21           C  
ATOM    964  N   PHE B 142     139.151 146.260 107.764  1.00 40.10           N  
ATOM    965  CA  PHE B 142     140.592 146.483 107.641  1.00 40.10           C  
ATOM    966  C   PHE B 142     140.807 147.893 107.102  1.00 40.10           C  
ATOM    967  O   PHE B 142     140.496 148.174 105.941  1.00 40.10           O  
ATOM    968  CB  PHE B 142     141.239 145.439 106.738  1.00 40.10           C  
ATOM    969  CG  PHE B 142     141.817 144.270 107.482  1.00 40.10           C  
ATOM    970  CD1 PHE B 142     142.848 144.446 108.385  1.00 40.10           C  
ATOM    971  CD2 PHE B 142     141.319 142.995 107.285  1.00 40.10           C  
ATOM    972  CE1 PHE B 142     143.374 143.371 109.072  1.00 40.10           C  
ATOM    973  CE2 PHE B 142     141.842 141.918 107.970  1.00 40.10           C  
ATOM    974  CZ  PHE B 142     142.870 142.106 108.863  1.00 40.10           C  
ATOM    975  N   LEU B 143     141.333 148.774 107.947  1.00 42.45           N  
ATOM    976  CA  LEU B 143     141.668 150.138 107.548  1.00 42.45           C  
ATOM    977  C   LEU B 143     143.122 150.150 107.097  1.00 42.45           C  
ATOM    978  O   LEU B 143     144.041 150.121 107.916  1.00 42.45           O  
ATOM    979  CB  LEU B 143     141.421 151.103 108.700  1.00 42.45           C  
ATOM    980  CG  LEU B 143     139.983 151.101 109.223  1.00 42.45           C  
ATOM    981  CD1 LEU B 143     139.939 151.394 110.710  1.00 42.45           C  
ATOM    982  CD2 LEU B 143     139.135 152.099 108.460  1.00 42.45           C  
ATOM    983  N   ASN B 144     143.333 150.196 105.787  1.00 45.24           N  
ATOM    984  CA  ASN B 144     144.640 149.972 105.192  1.00 45.24           C  
ATOM    985  C   ASN B 144     145.319 151.303 104.876  1.00 45.24           C  
ATOM    986  O   ASN B 144     144.681 152.357 104.829  1.00 45.24           O  
ATOM    987  CB  ASN B 144     144.497 149.116 103.929  1.00 45.24           C  
ATOM    988  CG  ASN B 144     145.829 148.654 103.369  1.00 45.24           C  
ATOM    989  ND2 ASN B 144     145.776 147.875 102.299  1.00 45.24           N  
ATOM    990  OD1 ASN B 144     146.890 148.984 103.897  1.00 45.24           O  
ATOM    991  N   LYS B 145     146.635 151.235 104.666  1.00 49.44           N  
ATOM    992  CA  LYS B 145     147.465 152.390 104.321  1.00 49.44           C  
ATOM    993  C   LYS B 145     147.426 153.455 105.419  1.00 49.44           C  
ATOM    994  O   LYS B 145     146.939 154.571 105.229  1.00 49.44           O  
ATOM    995  CB  LYS B 145     147.048 152.976 102.967  1.00 49.44           C  
ATOM    996  CG  LYS B 145     147.420 152.109 101.779  1.00 49.44           C  
ATOM    997  CD  LYS B 145     146.730 152.585 100.516  1.00 49.44           C  
ATOM    998  CE  LYS B 145     146.702 151.498  99.460  1.00 49.44           C  
ATOM    999  NZ  LYS B 145     146.065 151.970  98.203  1.00 49.44           N1+
ATOM   1000  N   GLN B 146     147.955 153.086 106.586  1.00 51.27           N  
ATOM   1001  CA  GLN B 146     148.017 154.009 107.713  1.00 51.27           C  
ATOM   1002  C   GLN B 146     149.289 154.850 107.722  1.00 51.27           C  
ATOM   1003  O   GLN B 146     149.283 155.962 108.267  1.00 51.27           O  
ATOM   1004  CB  GLN B 146     147.887 153.242 109.032  1.00 51.27           C  
ATOM   1005  CG  GLN B 146     149.099 152.408 109.404  1.00 51.27           C  
ATOM   1006  CD  GLN B 146     148.968 151.764 110.769  1.00 51.27           C  
ATOM   1007  NE2 GLN B 146     149.949 150.949 111.135  1.00 51.27           N  
ATOM   1008  OE1 GLN B 146     147.995 151.993 111.485  1.00 51.27           O  
ATOM   1009  N   ASP B 147     150.378 154.351 107.129  1.00 53.44           N  
ATOM   1010  CA  ASP B 147     151.601 155.144 107.039  1.00 53.44           C  
ATOM   1011  C   ASP B 147     151.394 156.380 106.173  1.00 53.44           C  
ATOM   1012  O   ASP B 147     151.872 157.472 106.508  1.00 53.44           O  
ATOM   1013  CB  ASP B 147     152.744 154.286 106.497  1.00 53.44           C  
ATOM   1014  CG  ASP B 147     152.392 153.595 105.194  1.00 53.44           C  
ATOM   1015  OD1 ASP B 147     153.246 152.854 104.665  1.00 53.44           O  
ATOM   1016  OD2 ASP B 147     151.261 153.783 104.699  1.00 53.44           O1-
ATOM   1017  N   LEU B 148     150.681 156.228 105.055  1.00 52.26           N  
ATOM   1018  CA  LEU B 148     150.354 157.379 104.221  1.00 52.26           C  
ATOM   1019  C   LEU B 148     149.474 158.368 104.973  1.00 52.26           C  
ATOM   1020  O   LEU B 148     149.636 159.585 104.834  1.00 52.26           O  
ATOM   1021  CB  LEU B 148     149.671 156.921 102.933  1.00 52.26           C  
ATOM   1022  CG  LEU B 148     150.339 155.795 102.143  1.00 52.26           C  
ATOM   1023  CD1 LEU B 148     149.631 155.589 100.818  1.00 52.26           C  
ATOM   1024  CD2 LEU B 148     151.812 156.089 101.920  1.00 52.26           C  
ATOM   1025  N   LEU B 149     148.533 157.863 105.775  1.00 50.55           N  
ATOM   1026  CA  LEU B 149     147.689 158.748 106.569  1.00 50.55           C  
ATOM   1027  C   LEU B 149     148.514 159.544 107.571  1.00 50.55           C  
ATOM   1028  O   LEU B 149     148.308 160.752 107.734  1.00 50.55           O  
ATOM   1029  CB  LEU B 149     146.605 157.942 107.284  1.00 50.55           C  
ATOM   1030  CG  LEU B 149     145.766 158.700 108.313  1.00 50.55           C  
ATOM   1031  CD1 LEU B 149     144.814 159.657 107.620  1.00 50.55           C  
ATOM   1032  CD2 LEU B 149     145.000 157.736 109.200  1.00 50.55           C  
ATOM   1033  N   ALA B 150     149.457 158.886 108.249  1.00 52.10           N  
ATOM   1034  CA  ALA B 150     150.315 159.597 109.192  1.00 52.10           C  
ATOM   1035  C   ALA B 150     151.173 160.638 108.484  1.00 52.10           C  
ATOM   1036  O   ALA B 150     151.329 161.766 108.972  1.00 52.10           O  
ATOM   1037  CB  ALA B 150     151.194 158.606 109.954  1.00 52.10           C  
ATOM   1038  N   GLU B 151     151.739 160.278 107.330  1.00 53.43           N  
ATOM   1039  CA  GLU B 151     152.559 161.224 106.581  1.00 53.43           C  
ATOM   1040  C   GLU B 151     151.745 162.437 106.150  1.00 53.43           C  
ATOM   1041  O   GLU B 151     152.216 163.576 106.246  1.00 53.43           O  
ATOM   1042  CB  GLU B 151     153.182 160.531 105.371  1.00 53.43           C  
ATOM   1043  CG  GLU B 151     154.124 161.405 104.567  1.00 53.43           C  
ATOM   1044  CD  GLU B 151     154.761 160.660 103.411  1.00 53.43           C  
ATOM   1045  OE1 GLU B 151     154.449 159.465 103.228  1.00 53.43           O  
ATOM   1046  OE2 GLU B 151     155.574 161.269 102.684  1.00 53.43           O1-
ATOM   1047  N   LYS B 152     150.516 162.216 105.679  1.00 51.81           N  
ATOM   1048  CA  LYS B 152     149.658 163.330 105.289  1.00 51.81           C  
ATOM   1049  C   LYS B 152     149.279 164.190 106.489  1.00 51.81           C  
ATOM   1050  O   LYS B 152     149.220 165.420 106.381  1.00 51.81           O  
ATOM   1051  CB  LYS B 152     148.404 162.810 104.587  1.00 51.81           C  
ATOM   1052  N   VAL B 153     149.007 163.564 107.636  1.00 52.61           N  
ATOM   1053  CA  VAL B 153     148.614 164.323 108.820  1.00 52.61           C  
ATOM   1054  C   VAL B 153     149.754 165.223 109.281  1.00 52.61           C  
ATOM   1055  O   VAL B 153     149.549 166.405 109.579  1.00 52.61           O  
ATOM   1056  CB  VAL B 153     148.152 163.373 109.940  1.00 52.61           C  
ATOM   1057  CG1 VAL B 153     148.230 164.060 111.291  1.00 52.61           C  
ATOM   1058  CG2 VAL B 153     146.739 162.890 109.671  1.00 52.61           C  
ATOM   1059  N   LEU B 154     150.974 164.684 109.338  1.00 54.56           N  
ATOM   1060  CA  LEU B 154     152.109 165.518 109.726  1.00 54.56           C  
ATOM   1061  C   LEU B 154     152.522 166.502 108.636  1.00 54.56           C  
ATOM   1062  O   LEU B 154     153.169 167.507 108.947  1.00 54.56           O  
ATOM   1063  CB  LEU B 154     153.310 164.659 110.130  1.00 54.56           C  
ATOM   1064  CG  LEU B 154     153.319 164.008 111.519  1.00 54.56           C  
ATOM   1065  CD1 LEU B 154     152.335 162.869 111.652  1.00 54.56           C  
ATOM   1066  CD2 LEU B 154     154.725 163.534 111.858  1.00 54.56           C  
ATOM   1067  N   ALA B 155     152.172 166.242 107.374  1.00 55.67           N  
ATOM   1068  CA  ALA B 155     152.490 167.194 106.313  1.00 55.67           C  
ATOM   1069  C   ALA B 155     151.744 168.509 106.504  1.00 55.67           C  
ATOM   1070  O   ALA B 155     152.322 169.588 106.329  1.00 55.67           O  
ATOM   1071  CB  ALA B 155     152.170 166.586 104.948  1.00 55.67           C  
ATOM   1072  N   GLY B 156     150.463 168.441 106.861  1.00 56.63           N  
ATOM   1073  CA  GLY B 156     149.688 169.629 107.151  1.00 56.63           C  
ATOM   1074  C   GLY B 156     149.092 170.338 105.957  1.00 56.63           C  
ATOM   1075  O   GLY B 156     148.502 171.410 106.130  1.00 56.63           O  
ATOM   1076  N   LYS B 157     149.219 169.783 104.753  1.00 59.33           N  
ATOM   1077  CA  LYS B 157     148.704 170.432 103.554  1.00 59.33           C  
ATOM   1078  C   LYS B 157     147.242 170.112 103.272  1.00 59.33           C  
ATOM   1079  O   LYS B 157     146.651 170.736 102.384  1.00 59.33           O  
ATOM   1080  CB  LYS B 157     149.550 170.042 102.338  1.00 59.33           C  
ATOM   1081  N   SER B 158     146.646 169.165 103.994  1.00 59.52           N  
ATOM   1082  CA  SER B 158     145.246 168.810 103.806  1.00 59.52           C  
ATOM   1083  C   SER B 158     144.571 168.696 105.163  1.00 59.52           C  
ATOM   1084  O   SER B 158     145.150 168.156 106.109  1.00 59.52           O  
ATOM   1085  CB  SER B 158     145.098 167.496 103.032  1.00 59.52           C  
ATOM   1086  OG  SER B 158     145.837 167.531 101.825  1.00 59.52           O  
ATOM   1087  N   LYS B 159     143.346 169.206 105.252  1.00 59.16           N  
ATOM   1088  CA  LYS B 159     142.587 169.230 106.494  1.00 59.16           C  
ATOM   1089  C   LYS B 159     141.371 168.322 106.373  1.00 59.16           C  
ATOM   1090  O   LYS B 159     140.614 168.418 105.402  1.00 59.16           O  
ATOM   1091  CB  LYS B 159     142.151 170.655 106.840  1.00 59.16           C  
ATOM   1092  N   ILE B 160     141.193 167.441 107.359  1.00 58.15           N  
ATOM   1093  CA  ILE B 160     140.035 166.553 107.367  1.00 58.15           C  
ATOM   1094  C   ILE B 160     138.752 167.351 107.562  1.00 58.15           C  
ATOM   1095  O   ILE B 160     137.701 167.010 107.007  1.00 58.15           O  
ATOM   1096  CB  ILE B 160     140.200 165.471 108.449  1.00 58.15           C  
ATOM   1097  CG1 ILE B 160     141.511 164.713 108.247  1.00 58.15           C  
ATOM   1098  CG2 ILE B 160     139.031 164.503 108.424  1.00 58.15           C  
ATOM   1099  CD1 ILE B 160     141.861 163.796 109.391  1.00 58.15           C  
ATOM   1100  N   GLU B 161     138.818 168.429 108.349  1.00 61.10           N  
ATOM   1101  CA  GLU B 161     137.632 169.225 108.644  1.00 61.10           C  
ATOM   1102  C   GLU B 161     137.036 169.872 107.400  1.00 61.10           C  
ATOM   1103  O   GLU B 161     135.876 170.297 107.433  1.00 61.10           O  
ATOM   1104  CB  GLU B 161     137.970 170.295 109.682  1.00 61.10           C  
ATOM   1105  CG  GLU B 161     138.960 171.338 109.198  1.00 61.10           C  
ATOM   1106  CD  GLU B 161     139.321 172.342 110.275  1.00 61.10           C  
ATOM   1107  OE1 GLU B 161     138.813 172.208 111.408  1.00 61.10           O  
ATOM   1108  OE2 GLU B 161     140.112 173.265 109.989  1.00 61.10           O1-
ATOM   1109  N   ASP B 162     137.797 169.957 106.306  1.00 60.62           N  
ATOM   1110  CA  ASP B 162     137.247 170.453 105.051  1.00 60.62           C  
ATOM   1111  C   ASP B 162     136.158 169.544 104.500  1.00 60.62           C  
ATOM   1112  O   ASP B 162     135.298 170.011 103.746  1.00 60.62           O  
ATOM   1113  CB  ASP B 162     138.358 170.612 104.013  1.00 60.62           C  
ATOM   1114  CG  ASP B 162     139.230 171.823 104.273  1.00 60.62           C  
ATOM   1115  OD1 ASP B 162     138.867 172.643 105.142  1.00 60.62           O  
ATOM   1116  OD2 ASP B 162     140.279 171.954 103.610  1.00 60.62           O1-
ATOM   1117  N   TYR B 163     136.176 168.261 104.857  1.00 58.04           N  
ATOM   1118  CA  TYR B 163     135.188 167.298 104.391  1.00 58.04           C  
ATOM   1119  C   TYR B 163     134.269 166.799 105.492  1.00 58.04           C  
ATOM   1120  O   TYR B 163     133.115 166.471 105.215  1.00 58.04           O  
ATOM   1121  CB  TYR B 163     135.887 166.095 103.747  1.00 58.04           C  
ATOM   1122  CG  TYR B 163     136.787 166.456 102.587  1.00 58.04           C  
ATOM   1123  CD1 TYR B 163     136.534 167.574 101.802  1.00 58.04           C  
ATOM   1124  CD2 TYR B 163     137.901 165.689 102.290  1.00 58.04           C  
ATOM   1125  CE1 TYR B 163     137.362 167.906 100.746  1.00 58.04           C  
ATOM   1126  CE2 TYR B 163     138.733 166.014 101.240  1.00 58.04           C  
ATOM   1127  CZ  TYR B 163     138.460 167.120 100.472  1.00 58.04           C  
ATOM   1128  OH  TYR B 163     139.292 167.440  99.425  1.00 58.04           O  
ATOM   1129  N   PHE B 164     134.757 166.729 106.727  1.00 58.16           N  
ATOM   1130  CA  PHE B 164     133.950 166.349 107.886  1.00 58.16           C  
ATOM   1131  C   PHE B 164     134.045 167.461 108.920  1.00 58.16           C  
ATOM   1132  O   PHE B 164     134.994 167.486 109.724  1.00 58.16           O  
ATOM   1133  CB  PHE B 164     134.423 165.019 108.473  1.00 58.16           C  
ATOM   1134  CG  PHE B 164     134.524 163.910 107.461  1.00 58.16           C  
ATOM   1135  CD1 PHE B 164     133.458 163.054 107.243  1.00 58.16           C  
ATOM   1136  CD2 PHE B 164     135.684 163.723 106.729  1.00 58.16           C  
ATOM   1137  CE1 PHE B 164     133.547 162.037 106.314  1.00 58.16           C  
ATOM   1138  CE2 PHE B 164     135.776 162.710 105.799  1.00 58.16           C  
ATOM   1139  CZ  PHE B 164     134.706 161.867 105.591  1.00 58.16           C  
ATOM   1140  N   PRO B 165     133.102 168.407 108.936  1.00 58.78           N  
ATOM   1141  CA  PRO B 165     133.218 169.550 109.857  1.00 58.78           C  
ATOM   1142  C   PRO B 165     133.194 169.169 111.326  1.00 58.78           C  
ATOM   1143  O   PRO B 165     133.660 169.956 112.159  1.00 58.78           O  
ATOM   1144  CB  PRO B 165     132.009 170.421 109.487  1.00 58.78           C  
ATOM   1145  CG  PRO B 165     131.642 169.999 108.099  1.00 58.78           C  
ATOM   1146  CD  PRO B 165     131.942 168.536 108.040  1.00 58.78           C  
ATOM   1147  N   GLU B 166     132.670 167.994 111.676  1.00 55.67           N  
ATOM   1148  CA  GLU B 166     132.619 167.578 113.072  1.00 55.67           C  
ATOM   1149  C   GLU B 166     133.990 167.229 113.638  1.00 55.67           C  
ATOM   1150  O   GLU B 166     134.103 167.026 114.851  1.00 55.67           O  
ATOM   1151  CB  GLU B 166     131.678 166.383 113.226  1.00 55.67           C  
ATOM   1152  N   PHE B 167     135.024 167.149 112.797  1.00 54.55           N  
ATOM   1153  CA  PHE B 167     136.351 166.785 113.279  1.00 54.55           C  
ATOM   1154  C   PHE B 167     136.931 167.844 114.206  1.00 54.55           C  
ATOM   1155  O   PHE B 167     137.635 167.506 115.165  1.00 54.55           O  
ATOM   1156  CB  PHE B 167     137.288 166.545 112.096  1.00 54.55           C  
ATOM   1157  CG  PHE B 167     138.673 166.124 112.492  1.00 54.55           C  
ATOM   1158  CD1 PHE B 167     138.869 165.083 113.381  1.00 54.55           C  
ATOM   1159  CD2 PHE B 167     139.780 166.765 111.966  1.00 54.55           C  
ATOM   1160  CE1 PHE B 167     140.140 164.695 113.743  1.00 54.55           C  
ATOM   1161  CE2 PHE B 167     141.055 166.379 112.325  1.00 54.55           C  
ATOM   1162  CZ  PHE B 167     141.235 165.343 113.213  1.00 54.55           C  
ATOM   1163  N   ALA B 168     136.653 169.123 113.942  1.00 56.62           N  
ATOM   1164  CA  ALA B 168     137.188 170.191 114.777  1.00 56.62           C  
ATOM   1165  C   ALA B 168     136.593 170.191 116.179  1.00 56.62           C  
ATOM   1166  O   ALA B 168     137.202 170.752 117.096  1.00 56.62           O  
ATOM   1167  CB  ALA B 168     136.950 171.547 114.112  1.00 56.62           C  
ATOM   1168  N   ARG B 169     135.428 169.577 116.368  1.00 56.23           N  
ATOM   1169  CA  ARG B 169     134.772 169.494 117.668  1.00 56.23           C  
ATOM   1170  C   ARG B 169     134.839 168.078 118.234  1.00 56.23           C  
ATOM   1171  O   ARG B 169     133.957 167.646 118.978  1.00 56.23           O  
ATOM   1172  CB  ARG B 169     133.323 169.962 117.571  1.00 56.23           C  
ATOM   1173  N   TYR B 170     135.893 167.342 117.887  1.00 56.56           N  
ATOM   1174  CA  TYR B 170     136.089 165.972 118.338  1.00 56.56           C  
ATOM   1175  C   TYR B 170     137.306 165.901 119.248  1.00 56.56           C  
ATOM   1176  O   TYR B 170     138.326 166.545 118.986  1.00 56.56           O  
ATOM   1177  CB  TYR B 170     136.271 165.015 117.153  1.00 56.56           C  
ATOM   1178  CG  TYR B 170     136.700 163.622 117.558  1.00 56.56           C  
ATOM   1179  CD1 TYR B 170     135.807 162.749 118.160  1.00 56.56           C  
ATOM   1180  CD2 TYR B 170     137.999 163.185 117.347  1.00 56.56           C  
ATOM   1181  CE1 TYR B 170     136.194 161.480 118.536  1.00 56.56           C  
ATOM   1182  CE2 TYR B 170     138.395 161.918 117.722  1.00 56.56           C  
ATOM   1183  CZ  TYR B 170     137.487 161.070 118.314  1.00 56.56           C  
ATOM   1184  OH  TYR B 170     137.871 159.806 118.691  1.00 56.56           O  
ATOM   1185  N   THR B 171     137.192 165.118 120.318  1.00 61.30           N  
ATOM   1186  CA  THR B 171     138.273 164.927 121.272  1.00 61.30           C  
ATOM   1187  C   THR B 171     138.472 163.442 121.537  1.00 61.30           C  
ATOM   1188  O   THR B 171     137.514 162.663 121.550  1.00 61.30           O  
ATOM   1189  CB  THR B 171     137.997 165.655 122.596  1.00 61.30           C  
ATOM   1190  CG2 THR B 171     138.035 167.163 122.399  1.00 61.30           C  
ATOM   1191  OG1 THR B 171     136.709 165.273 123.095  1.00 61.30           O  
ATOM   1192  N   THR B 172     139.726 163.059 121.747  1.00 64.48           N  
ATOM   1193  CA  THR B 172     140.040 161.669 122.038  1.00 64.48           C  
ATOM   1194  C   THR B 172     139.458 161.273 123.395  1.00 64.48           C  
ATOM   1195  O   THR B 172     139.538 162.048 124.354  1.00 64.48           O  
ATOM   1196  CB  THR B 172     141.554 161.450 122.034  1.00 64.48           C  
ATOM   1197  CG2 THR B 172     141.887 159.974 121.940  1.00 64.48           C  
ATOM   1198  OG1 THR B 172     142.133 162.131 120.915  1.00 64.48           O  
ATOM   1199  N   PRO B 173     138.854 160.088 123.503  1.00 70.95           N  
ATOM   1200  CA  PRO B 173     138.330 159.644 124.799  1.00 70.95           C  
ATOM   1201  C   PRO B 173     139.426 159.564 125.851  1.00 70.95           C  
ATOM   1202  O   PRO B 173     140.577 159.230 125.560  1.00 70.95           O  
ATOM   1203  CB  PRO B 173     137.747 158.261 124.490  1.00 70.95           C  
ATOM   1204  CG  PRO B 173     137.399 158.325 123.045  1.00 70.95           C  
ATOM   1205  CD  PRO B 173     138.452 159.188 122.409  1.00 70.95           C  
ATOM   1206  N   GLU B 174     139.050 159.881 127.091  1.00 76.44           N  
ATOM   1207  CA  GLU B 174     140.027 159.972 128.172  1.00 76.44           C  
ATOM   1208  C   GLU B 174     140.581 158.600 128.539  1.00 76.44           C  
ATOM   1209  O   GLU B 174     141.794 158.366 128.471  1.00 76.44           O  
ATOM   1210  CB  GLU B 174     139.393 160.642 129.391  1.00 76.44           C  
ATOM   1211  N   ASP B 175     139.706 157.677 128.931  1.00 79.07           N  
ATOM   1212  CA  ASP B 175     140.120 156.376 129.438  1.00 79.07           C  
ATOM   1213  C   ASP B 175     140.242 155.321 128.346  1.00 79.07           C  
ATOM   1214  O   ASP B 175     140.507 154.155 128.655  1.00 79.07           O  
ATOM   1215  CB  ASP B 175     139.140 155.896 130.513  1.00 79.07           C  
ATOM   1216  N   ALA B 176     140.057 155.698 127.085  1.00 77.32           N  
ATOM   1217  CA  ALA B 176     140.107 154.773 125.957  1.00 77.32           C  
ATOM   1218  C   ALA B 176     141.013 155.321 124.864  1.00 77.32           C  
ATOM   1219  O   ALA B 176     140.654 155.366 123.685  1.00 77.32           O  
ATOM   1220  CB  ALA B 176     138.707 154.497 125.416  1.00 77.32           C  
ATOM   1221  N   THR B 177     142.214 155.750 125.248  1.00 75.45           N  
ATOM   1222  CA  THR B 177     143.167 156.372 124.329  1.00 75.45           C  
ATOM   1223  C   THR B 177     144.490 155.621 124.394  1.00 75.45           C  
ATOM   1224  O   THR B 177     145.461 156.097 124.998  1.00 75.45           O  
ATOM   1225  CB  THR B 177     143.367 157.853 124.654  1.00 75.45           C  
ATOM   1226  N   PRO B 178     144.564 154.443 123.781  1.00 71.46           N  
ATOM   1227  CA  PRO B 178     145.840 153.730 123.696  1.00 71.46           C  
ATOM   1228  C   PRO B 178     146.586 154.060 122.413  1.00 71.46           C  
ATOM   1229  O   PRO B 178     146.011 154.164 121.328  1.00 71.46           O  
ATOM   1230  CB  PRO B 178     145.413 152.255 123.721  1.00 71.46           C  
ATOM   1231  N   GLU B 179     147.897 154.226 122.555  1.00 70.65           N  
ATOM   1232  CA  GLU B 179     148.756 154.567 121.430  1.00 70.65           C  
ATOM   1233  C   GLU B 179     150.083 153.847 121.604  1.00 70.65           C  
ATOM   1234  O   GLU B 179     150.459 153.494 122.728  1.00 70.65           O  
ATOM   1235  CB  GLU B 179     148.972 156.085 121.333  1.00 70.65           C  
ATOM   1236  N   PRO B 180     150.815 153.616 120.516  1.00 71.11           N  
ATOM   1237  CA  PRO B 180     152.117 152.938 120.608  1.00 71.11           C  
ATOM   1238  C   PRO B 180     153.324 153.863 120.676  1.00 71.11           C  
ATOM   1239  O   PRO B 180     154.453 153.367 120.616  1.00 71.11           O  
ATOM   1240  CB  PRO B 180     152.149 152.118 119.310  1.00 71.11           C  
ATOM   1241  N   GLY B 181     153.129 155.173 120.802  1.00 68.00           N  
ATOM   1242  CA  GLY B 181     154.244 156.100 120.824  1.00 68.00           C  
ATOM   1243  C   GLY B 181     154.238 157.075 119.664  1.00 68.00           C  
ATOM   1244  O   GLY B 181     155.297 157.499 119.194  1.00 68.00           O  
ATOM   1245  N   GLU B 182     153.049 157.433 119.193  1.00 63.04           N  
ATOM   1246  CA  GLU B 182     152.885 158.348 118.075  1.00 63.04           C  
ATOM   1247  C   GLU B 182     152.316 159.682 118.549  1.00 63.04           C  
ATOM   1248  O   GLU B 182     151.970 159.864 119.719  1.00 63.04           O  
ATOM   1249  CB  GLU B 182     151.977 157.727 117.009  1.00 63.04           C  
ATOM   1250  CG  GLU B 182     150.561 157.455 117.489  1.00 63.04           C  
ATOM   1251  CD  GLU B 182     149.807 156.520 116.570  1.00 63.04           C  
ATOM   1252  OE1 GLU B 182     148.872 155.845 117.045  1.00 63.04           O  
ATOM   1253  OE2 GLU B 182     150.150 156.459 115.371  1.00 63.04           O1-
ATOM   1254  N   ASP B 183     152.224 160.624 117.614  1.00 59.06           N  
ATOM   1255  CA  ASP B 183     151.700 161.941 117.931  1.00 59.06           C  
ATOM   1256  C   ASP B 183     150.198 161.869 118.207  1.00 59.06           C  
ATOM   1257  O   ASP B 183     149.490 161.043 117.624  1.00 59.06           O  
ATOM   1258  CB  ASP B 183     151.970 162.912 116.785  1.00 59.06           C  
ATOM   1259  N   PRO B 184     149.690 162.720 119.102  1.00 57.74           N  
ATOM   1260  CA  PRO B 184     148.240 162.724 119.365  1.00 57.74           C  
ATOM   1261  C   PRO B 184     147.394 163.070 118.152  1.00 57.74           C  
ATOM   1262  O   PRO B 184     146.235 162.642 118.079  1.00 57.74           O  
ATOM   1263  CB  PRO B 184     148.090 163.773 120.478  1.00 57.74           C  
ATOM   1264  CG  PRO B 184     149.341 164.592 120.417  1.00 57.74           C  
ATOM   1265  CD  PRO B 184     150.415 163.652 119.979  1.00 57.74           C  
ATOM   1266  N   ARG B 185     147.930 163.840 117.200  1.00 57.46           N  
ATOM   1267  CA  ARG B 185     147.160 164.193 116.011  1.00 57.46           C  
ATOM   1268  C   ARG B 185     146.814 162.959 115.185  1.00 57.46           C  
ATOM   1269  O   ARG B 185     145.672 162.804 114.729  1.00 57.46           O  
ATOM   1270  CB  ARG B 185     147.938 165.202 115.167  1.00 57.46           C  
ATOM   1271  CG  ARG B 185     148.074 166.570 115.809  1.00 57.46           C  
ATOM   1272  CD  ARG B 185     149.002 167.465 115.006  1.00 57.46           C  
ATOM   1273  NE  ARG B 185     150.400 167.080 115.161  1.00 57.46           N  
ATOM   1274  CZ  ARG B 185     151.393 167.563 114.423  1.00 57.46           C  
ATOM   1275  NH1 ARG B 185     151.142 168.452 113.472  1.00 57.46           N1+
ATOM   1276  NH2 ARG B 185     152.638 167.157 114.634  1.00 57.46           N  
ATOM   1277  N   VAL B 186     147.787 162.067 114.988  1.00 54.63           N  
ATOM   1278  CA  VAL B 186     147.534 160.836 114.244  1.00 54.63           C  
ATOM   1279  C   VAL B 186     146.518 159.973 114.977  1.00 54.63           C  
ATOM   1280  O   VAL B 186     145.650 159.345 114.357  1.00 54.63           O  
ATOM   1281  CB  VAL B 186     148.849 160.076 114.004  1.00 54.63           C  
ATOM   1282  CG1 VAL B 186     148.635 158.950 113.006  1.00 54.63           C  
ATOM   1283  CG2 VAL B 186     149.926 161.025 113.528  1.00 54.63           C  
ATOM   1284  N   THR B 187     146.615 159.919 116.307  1.00 54.19           N  
ATOM   1285  CA  THR B 187     145.664 159.137 117.087  1.00 54.19           C  
ATOM   1286  C   THR B 187     144.250 159.679 116.933  1.00 54.19           C  
ATOM   1287  O   THR B 187     143.298 158.909 116.754  1.00 54.19           O  
ATOM   1288  CB  THR B 187     146.080 159.120 118.557  1.00 54.19           C  
ATOM   1289  CG2 THR B 187     145.212 158.158 119.345  1.00 54.19           C  
ATOM   1290  OG1 THR B 187     147.446 158.706 118.663  1.00 54.19           O  
ATOM   1291  N   ARG B 188     144.094 161.003 116.987  1.00 53.81           N  
ATOM   1292  CA  ARG B 188     142.777 161.602 116.800  1.00 53.81           C  
ATOM   1293  C   ARG B 188     142.233 161.312 115.405  1.00 53.81           C  
ATOM   1294  O   ARG B 188     141.054 160.966 115.246  1.00 53.81           O  
ATOM   1295  CB  ARG B 188     142.855 163.109 117.046  1.00 53.81           C  
ATOM   1296  CG  ARG B 188     141.614 163.706 117.680  1.00 53.81           C  
ATOM   1297  CD  ARG B 188     141.877 165.113 118.192  1.00 53.81           C  
ATOM   1298  NE  ARG B 188     142.042 166.074 117.106  1.00 53.81           N  
ATOM   1299  CZ  ARG B 188     141.163 167.027 116.814  1.00 53.81           C  
ATOM   1300  NH1 ARG B 188     140.052 167.146 117.524  1.00 53.81           N1+
ATOM   1301  NH2 ARG B 188     141.393 167.860 115.810  1.00 53.81           N  
ATOM   1302  N   ALA B 189     143.087 161.435 114.384  1.00 52.03           N  
ATOM   1303  CA  ALA B 189     142.654 161.170 113.016  1.00 52.03           C  
ATOM   1304  C   ALA B 189     142.202 159.724 112.845  1.00 52.03           C  
ATOM   1305  O   ALA B 189     141.177 159.459 112.206  1.00 52.03           O  
ATOM   1306  CB  ALA B 189     143.780 161.499 112.039  1.00 52.03           C  
ATOM   1307  N   LYS B 190     142.957 158.775 113.404  1.00 51.02           N  
ATOM   1308  CA  LYS B 190     142.579 157.368 113.305  1.00 51.02           C  
ATOM   1309  C   LYS B 190     141.277 157.086 114.045  1.00 51.02           C  
ATOM   1310  O   LYS B 190     140.393 156.384 113.526  1.00 51.02           O  
ATOM   1311  CB  LYS B 190     143.702 156.491 113.855  1.00 51.02           C  
ATOM   1312  CG  LYS B 190     144.934 156.431 112.982  1.00 51.02           C  
ATOM   1313  CD  LYS B 190     146.163 156.051 113.788  1.00 51.02           C  
ATOM   1314  CE  LYS B 190     145.984 154.713 114.480  1.00 51.02           C  
ATOM   1315  NZ  LYS B 190     147.289 154.035 114.701  1.00 51.02           N1+
ATOM   1316  N   TYR B 191     141.146 157.623 115.261  1.00 53.94           N  
ATOM   1317  CA  TYR B 191     139.976 157.338 116.076  1.00 53.94           C  
ATOM   1318  C   TYR B 191     138.712 157.928 115.471  1.00 53.94           C  
ATOM   1319  O   TYR B 191     137.641 157.331 115.598  1.00 53.94           O  
ATOM   1320  CB  TYR B 191     140.188 157.857 117.498  1.00 53.94           C  
ATOM   1321  CG  TYR B 191     140.919 156.887 118.399  1.00 53.94           C  
ATOM   1322  CD1 TYR B 191     142.138 156.342 118.023  1.00 53.94           C  
ATOM   1323  CD2 TYR B 191     140.385 156.510 119.623  1.00 53.94           C  
ATOM   1324  CE1 TYR B 191     142.808 155.456 118.840  1.00 53.94           C  
ATOM   1325  CE2 TYR B 191     141.047 155.622 120.448  1.00 53.94           C  
ATOM   1326  CZ  TYR B 191     142.259 155.098 120.051  1.00 53.94           C  
ATOM   1327  OH  TYR B 191     142.923 154.214 120.868  1.00 53.94           O  
ATOM   1328  N   PHE B 192     138.813 159.077 114.798  1.00 50.97           N  
ATOM   1329  CA  PHE B 192     137.639 159.653 114.148  1.00 50.97           C  
ATOM   1330  C   PHE B 192     137.066 158.706 113.095  1.00 50.97           C  
ATOM   1331  O   PHE B 192     135.858 158.435 113.072  1.00 50.97           O  
ATOM   1332  CB  PHE B 192     138.006 161.000 113.525  1.00 50.97           C  
ATOM   1333  CG  PHE B 192     136.831 161.760 112.983  1.00 50.97           C  
ATOM   1334  CD1 PHE B 192     135.782 162.118 113.807  1.00 50.97           C  
ATOM   1335  CD2 PHE B 192     136.775 162.109 111.646  1.00 50.97           C  
ATOM   1336  CE1 PHE B 192     134.703 162.815 113.309  1.00 50.97           C  
ATOM   1337  CE2 PHE B 192     135.700 162.805 111.145  1.00 50.97           C  
ATOM   1338  CZ  PHE B 192     134.662 163.157 111.977  1.00 50.97           C  
ATOM   1339  N   ILE B 193     137.927 158.181 112.222  1.00 49.55           N  
ATOM   1340  CA  ILE B 193     137.476 157.299 111.149  1.00 49.55           C  
ATOM   1341  C   ILE B 193     136.945 155.987 111.718  1.00 49.55           C  
ATOM   1342  O   ILE B 193     135.894 155.478 111.286  1.00 49.55           O  
ATOM   1343  CB  ILE B 193     138.627 157.066 110.155  1.00 49.55           C  
ATOM   1344  CG1 ILE B 193     139.032 158.386 109.501  1.00 49.55           C  
ATOM   1345  CG2 ILE B 193     138.224 156.054 109.097  1.00 49.55           C  
ATOM   1346  CD1 ILE B 193     140.311 158.308 108.711  1.00 49.55           C  
ATOM   1347  N   ARG B 194     137.658 155.418 112.698  1.00 48.54           N  
ATOM   1348  CA  ARG B 194     137.177 154.189 113.317  1.00 48.54           C  
ATOM   1349  C   ARG B 194     135.816 154.403 113.963  1.00 48.54           C  
ATOM   1350  O   ARG B 194     134.937 153.540 113.870  1.00 48.54           O  
ATOM   1351  CB  ARG B 194     138.181 153.676 114.349  1.00 48.54           C  
ATOM   1352  CG  ARG B 194     137.798 152.329 114.948  1.00 48.54           C  
ATOM   1353  CD  ARG B 194     138.351 152.151 116.352  1.00 48.54           C  
ATOM   1354  NE  ARG B 194     139.774 151.833 116.360  1.00 48.54           N  
ATOM   1355  CZ  ARG B 194     140.261 150.597 116.391  1.00 48.54           C  
ATOM   1356  NH1 ARG B 194     139.437 149.558 116.417  1.00 48.54           N1+
ATOM   1357  NH2 ARG B 194     141.572 150.398 116.398  1.00 48.54           N  
ATOM   1358  N   LYS B 195     135.623 155.549 114.623  1.00 50.09           N  
ATOM   1359  CA  LYS B 195     134.343 155.839 115.256  1.00 50.09           C  
ATOM   1360  C   LYS B 195     133.235 155.971 114.225  1.00 50.09           C  
ATOM   1361  O   LYS B 195     132.118 155.493 114.445  1.00 50.09           O  
ATOM   1362  CB  LYS B 195     134.445 157.115 116.090  1.00 50.09           C  
ATOM   1363  CG  LYS B 195     133.116 157.589 116.652  1.00 50.09           C  
ATOM   1364  CD  LYS B 195     133.256 158.917 117.372  1.00 50.09           C  
ATOM   1365  CE  LYS B 195     133.866 159.969 116.461  1.00 50.09           C  
ATOM   1366  NZ  LYS B 195     133.117 160.097 115.180  1.00 50.09           N1+
ATOM   1367  N   GLU B 196     133.517 156.632 113.099  1.00 49.93           N  
ATOM   1368  CA  GLU B 196     132.515 156.734 112.041  1.00 49.93           C  
ATOM   1369  C   GLU B 196     132.053 155.351 111.596  1.00 49.93           C  
ATOM   1370  O   GLU B 196     130.847 155.064 111.547  1.00 49.93           O  
ATOM   1371  CB  GLU B 196     133.075 157.517 110.854  1.00 49.93           C  
ATOM   1372  CG  GLU B 196     133.368 158.980 111.134  1.00 49.93           C  
ATOM   1373  CD  GLU B 196     132.114 159.787 111.405  1.00 49.93           C  
ATOM   1374  OE1 GLU B 196     131.056 159.455 110.831  1.00 49.93           O  
ATOM   1375  OE2 GLU B 196     132.186 160.755 112.191  1.00 49.93           O1-
ATOM   1376  N   PHE B 197     133.005 154.465 111.297  1.00 45.39           N  
ATOM   1377  CA  PHE B 197     132.613 153.134 110.837  1.00 45.39           C  
ATOM   1378  C   PHE B 197     131.885 152.351 111.929  1.00 45.39           C  
ATOM   1379  O   PHE B 197     130.866 151.700 111.661  1.00 45.39           O  
ATOM   1380  CB  PHE B 197     133.834 152.372 110.331  1.00 45.39           C  
ATOM   1381  CG  PHE B 197     134.154 152.644 108.891  1.00 45.39           C  
ATOM   1382  CD1 PHE B 197     133.461 151.999 107.882  1.00 45.39           C  
ATOM   1383  CD2 PHE B 197     135.140 153.549 108.544  1.00 45.39           C  
ATOM   1384  CE1 PHE B 197     133.749 152.249 106.557  1.00 45.39           C  
ATOM   1385  CE2 PHE B 197     135.432 153.801 107.220  1.00 45.39           C  
ATOM   1386  CZ  PHE B 197     134.735 153.151 106.227  1.00 45.39           C  
ATOM   1387  N   VAL B 198     132.367 152.426 113.172  1.00 47.20           N  
ATOM   1388  CA  VAL B 198     131.778 151.635 114.248  1.00 47.20           C  
ATOM   1389  C   VAL B 198     130.362 152.107 114.561  1.00 47.20           C  
ATOM   1390  O   VAL B 198     129.455 151.289 114.759  1.00 47.20           O  
ATOM   1391  CB  VAL B 198     132.681 151.671 115.494  1.00 47.20           C  
ATOM   1392  CG1 VAL B 198     131.937 151.143 116.707  1.00 47.20           C  
ATOM   1393  CG2 VAL B 198     133.935 150.854 115.253  1.00 47.20           C  
ATOM   1394  N   ASP B 199     130.140 153.422 114.614  1.00 49.78           N  
ATOM   1395  CA  ASP B 199     128.807 153.912 114.933  1.00 49.78           C  
ATOM   1396  C   ASP B 199     127.854 153.845 113.748  1.00 49.78           C  
ATOM   1397  O   ASP B 199     126.640 153.950 113.949  1.00 49.78           O  
ATOM   1398  CB  ASP B 199     128.875 155.336 115.519  1.00 49.78           C  
ATOM   1399  CG  ASP B 199     129.223 156.413 114.495  1.00 49.78           C  
ATOM   1400  OD1 ASP B 199     129.237 156.156 113.278  1.00 49.78           O  
ATOM   1401  OD2 ASP B 199     129.491 157.553 114.930  1.00 49.78           O1-
ATOM   1402  N   ILE B 200     128.359 153.674 112.523  1.00 47.17           N  
ATOM   1403  CA  ILE B 200     127.471 153.219 111.457  1.00 47.17           C  
ATOM   1404  C   ILE B 200     127.083 151.762 111.683  1.00 47.17           C  
ATOM   1405  O   ILE B 200     125.922 151.377 111.497  1.00 47.17           O  
ATOM   1406  CB  ILE B 200     128.120 153.430 110.078  1.00 47.17           C  
ATOM   1407  CG1 ILE B 200     128.095 154.910 109.698  1.00 47.17           C  
ATOM   1408  CG2 ILE B 200     127.400 152.617 109.019  1.00 47.17           C  
ATOM   1409  CD1 ILE B 200     128.580 155.184 108.294  1.00 47.17           C  
ATOM   1410  N   SER B 201     128.045 150.932 112.101  1.00 47.58           N  
ATOM   1411  CA  SER B 201     127.769 149.509 112.291  1.00 47.58           C  
ATOM   1412  C   SER B 201     126.752 149.269 113.403  1.00 47.58           C  
ATOM   1413  O   SER B 201     125.861 148.423 113.266  1.00 47.58           O  
ATOM   1414  CB  SER B 201     129.063 148.757 112.595  1.00 47.58           C  
ATOM   1415  OG  SER B 201     129.505 149.023 113.913  1.00 47.58           O  
ATOM   1416  N   THR B 202     126.866 150.000 114.508  1.00 48.97           N  
ATOM   1417  CA  THR B 202     126.046 149.750 115.687  1.00 48.97           C  
ATOM   1418  C   THR B 202     124.722 150.503 115.674  1.00 48.97           C  
ATOM   1419  O   THR B 202     123.987 150.445 116.665  1.00 48.97           O  
ATOM   1420  CB  THR B 202     126.822 150.110 116.959  1.00 48.97           C  
ATOM   1421  CG2 THR B 202     126.929 151.616 117.113  1.00 48.97           C  
ATOM   1422  OG1 THR B 202     126.150 149.565 118.100  1.00 48.97           O  
ATOM   1423  N   ALA B 203     124.400 151.204 114.585  1.00 50.63           N  
ATOM   1424  CA  ALA B 203     123.158 151.969 114.535  1.00 50.63           C  
ATOM   1425  C   ALA B 203     121.940 151.060 114.660  1.00 50.63           C  
ATOM   1426  O   ALA B 203     121.048 151.309 115.479  1.00 50.63           O  
ATOM   1427  CB  ALA B 203     123.095 152.781 113.242  1.00 50.63           C  
ATOM   1428  N   SER B 204     121.883 149.998 113.855  1.00 53.04           N  
ATOM   1429  CA  SER B 204     120.752 149.072 113.902  1.00 53.04           C  
ATOM   1430  C   SER B 204     121.236 147.707 113.422  1.00 53.04           C  
ATOM   1431  O   SER B 204     121.285 147.455 112.215  1.00 53.04           O  
ATOM   1432  CB  SER B 204     119.592 149.581 113.056  1.00 53.04           C  
ATOM   1433  OG  SER B 204     119.870 149.438 111.674  1.00 53.04           O  
ATOM   1434  N   GLY B 205     121.583 146.836 114.366  1.00 53.55           N  
ATOM   1435  CA  GLY B 205     122.004 145.491 114.029  1.00 53.55           C  
ATOM   1436  C   GLY B 205     121.335 144.421 114.866  1.00 53.55           C  
ATOM   1437  O   GLY B 205     121.451 143.228 114.568  1.00 53.55           O  
ATOM   1438  N   ASP B 206     120.642 144.839 115.924  1.00 52.91           N  
ATOM   1439  CA  ASP B 206     119.895 143.974 116.835  1.00 52.91           C  
ATOM   1440  C   ASP B 206     120.776 142.974 117.576  1.00 52.91           C  
ATOM   1441  O   ASP B 206     120.254 142.070 118.238  1.00 52.91           O  
ATOM   1442  CB  ASP B 206     118.768 143.229 116.104  1.00 52.91           C  
ATOM   1443  N   GLY B 207     122.098 143.109 117.488  1.00 50.74           N  
ATOM   1444  CA  GLY B 207     122.998 142.229 118.205  1.00 50.74           C  
ATOM   1445  C   GLY B 207     123.176 140.849 117.614  1.00 50.74           C  
ATOM   1446  O   GLY B 207     123.775 139.989 118.268  1.00 50.74           O  
ATOM   1447  N   ARG B 208     122.679 140.604 116.402  1.00 46.89           N  
ATOM   1448  CA  ARG B 208     122.804 139.300 115.766  1.00 46.89           C  
ATOM   1449  C   ARG B 208     124.126 139.112 115.030  1.00 46.89           C  
ATOM   1450  O   ARG B 208     124.456 137.978 114.670  1.00 46.89           O  
ATOM   1451  CB  ARG B 208     121.643 139.076 114.792  1.00 46.89           C  
ATOM   1452  N   HIS B 209     124.882 140.182 114.797  1.00 42.58           N  
ATOM   1453  CA  HIS B 209     126.178 140.080 114.140  1.00 42.58           C  
ATOM   1454  C   HIS B 209     127.015 141.299 114.501  1.00 42.58           C  
ATOM   1455  O   HIS B 209     126.486 142.365 114.822  1.00 42.58           O  
ATOM   1456  CB  HIS B 209     126.018 139.901 112.624  1.00 42.58           C  
ATOM   1457  CG  HIS B 209     125.293 141.019 111.943  1.00 42.58           C  
ATOM   1458  CD2 HIS B 209     123.979 141.178 111.658  1.00 42.58           C  
ATOM   1459  ND1 HIS B 209     125.924 142.148 111.471  1.00 42.58           N  
ATOM   1460  CE1 HIS B 209     125.032 142.948 110.914  1.00 42.58           C  
ATOM   1461  NE2 HIS B 209     123.843 142.385 111.020  1.00 42.58           N  
ATOM   1462  N   ILE B 210     128.336 141.120 114.448  1.00 40.27           N  
ATOM   1463  CA  ILE B 210     129.291 142.057 115.026  1.00 40.27           C  
ATOM   1464  C   ILE B 210     130.309 142.461 113.964  1.00 40.27           C  
ATOM   1465  O   ILE B 210     130.562 141.722 113.008  1.00 40.27           O  
ATOM   1466  CB  ILE B 210     129.987 141.430 116.263  1.00 40.27           C  
ATOM   1467  CG1 ILE B 210     128.950 141.050 117.320  1.00 40.27           C  
ATOM   1468  CG2 ILE B 210     130.998 142.373 116.892  1.00 40.27           C  
ATOM   1469  CD1 ILE B 210     129.427 139.999 118.295  1.00 40.27           C  
ATOM   1470  N   CYS B 211     130.890 143.649 114.134  1.00 38.89           N  
ATOM   1471  CA  CYS B 211     131.933 144.169 113.260  1.00 38.89           C  
ATOM   1472  C   CYS B 211     133.252 144.270 114.019  1.00 38.89           C  
ATOM   1473  O   CYS B 211     133.286 144.737 115.162  1.00 38.89           O  
ATOM   1474  CB  CYS B 211     131.542 145.541 112.704  1.00 38.89           C  
ATOM   1475  SG  CYS B 211     132.884 146.467 111.930  1.00 38.89           S  
ATOM   1476  N   TYR B 212     134.334 143.832 113.383  1.00 38.39           N  
ATOM   1477  CA  TYR B 212     135.668 143.833 113.990  1.00 38.39           C  
ATOM   1478  C   TYR B 212     136.613 144.744 113.217  1.00 38.39           C  
ATOM   1479  O   TYR B 212     136.981 144.417 112.072  1.00 38.39           O  
ATOM   1480  CB  TYR B 212     136.238 142.414 114.041  1.00 38.39           C  
ATOM   1481  CG  TYR B 212     135.339 141.391 114.697  1.00 38.39           C  
ATOM   1482  CD1 TYR B 212     135.495 141.061 116.035  1.00 38.39           C  
ATOM   1483  CD2 TYR B 212     134.346 140.745 113.976  1.00 38.39           C  
ATOM   1484  CE1 TYR B 212     134.680 140.126 116.638  1.00 38.39           C  
ATOM   1485  CE2 TYR B 212     133.526 139.810 114.571  1.00 38.39           C  
ATOM   1486  CZ  TYR B 212     133.698 139.502 115.902  1.00 38.39           C  
ATOM   1487  OH  TYR B 212     132.883 138.569 116.496  1.00 38.39           O  
ATOM   1488  N   PRO B 213     137.039 145.874 113.775  1.00 38.86           N  
ATOM   1489  CA  PRO B 213     137.963 146.765 113.068  1.00 38.86           C  
ATOM   1490  C   PRO B 213     139.428 146.503 113.402  1.00 38.86           C  
ATOM   1491  O   PRO B 213     139.773 145.961 114.453  1.00 38.86           O  
ATOM   1492  CB  PRO B 213     137.535 148.156 113.555  1.00 38.86           C  
ATOM   1493  CG  PRO B 213     136.935 147.922 114.904  1.00 38.86           C  
ATOM   1494  CD  PRO B 213     136.543 146.472 115.025  1.00 38.86           C  
ATOM   1495  N   HIS B 214     140.293 146.912 112.473  1.00 39.72           N  
ATOM   1496  CA  HIS B 214     141.734 146.723 112.595  1.00 39.72           C  
ATOM   1497  C   HIS B 214     142.458 147.806 111.804  1.00 39.72           C  
ATOM   1498  O   HIS B 214     141.883 148.446 110.922  1.00 39.72           O  
ATOM   1499  CB  HIS B 214     142.171 145.339 112.096  1.00 39.72           C  
ATOM   1500  CG  HIS B 214     141.785 144.213 113.002  1.00 39.72           C  
ATOM   1501  CD2 HIS B 214     140.949 143.165 112.814  1.00 39.72           C  
ATOM   1502  ND1 HIS B 214     142.284 144.078 114.279  1.00 39.72           N  
ATOM   1503  CE1 HIS B 214     141.772 142.997 114.838  1.00 39.72           C  
ATOM   1504  NE2 HIS B 214     140.958 142.426 113.970  1.00 39.72           N  
ATOM   1505  N   PHE B 215     143.738 147.998 112.128  1.00 44.37           N  
ATOM   1506  CA  PHE B 215     144.611 148.946 111.440  1.00 44.37           C  
ATOM   1507  C   PHE B 215     145.806 148.189 110.877  1.00 44.37           C  
ATOM   1508  O   PHE B 215     146.517 147.510 111.624  1.00 44.37           O  
ATOM   1509  CB  PHE B 215     145.092 150.046 112.388  1.00 44.37           C  
ATOM   1510  CG  PHE B 215     144.098 151.147 112.602  1.00 44.37           C  
ATOM   1511  CD1 PHE B 215     143.783 152.023 111.580  1.00 44.37           C  
ATOM   1512  CD2 PHE B 215     143.489 151.316 113.832  1.00 44.37           C  
ATOM   1513  CE1 PHE B 215     142.873 153.039 111.777  1.00 44.37           C  
ATOM   1514  CE2 PHE B 215     142.578 152.330 114.034  1.00 44.37           C  
ATOM   1515  CZ  PHE B 215     142.269 153.192 113.005  1.00 44.37           C  
ATOM   1516  N   THR B 216     146.031 148.345 109.562  1.00 45.87           N  
ATOM   1517  CA  THR B 216     147.127 147.627 108.847  1.00 45.87           C  
ATOM   1518  C   THR B 216     147.944 148.600 107.986  1.00 45.87           C  
ATOM   1519  O   THR B 216     147.559 149.777 107.932  1.00 45.87           O  
ATOM   1520  CB  THR B 216     146.569 146.476 108.004  1.00 45.87           C  
ATOM   1521  CG2 THR B 216     146.308 145.242 108.834  1.00 45.87           C  
ATOM   1522  OG1 THR B 216     145.359 146.891 107.369  1.00 45.87           O  
ATOM   1523  N   CYS B 217     149.001 148.129 107.309  1.00 50.30           N  
ATOM   1524  CA  CYS B 217     149.903 149.069 106.581  1.00 50.30           C  
ATOM   1525  C   CYS B 217     150.541 148.483 105.315  1.00 50.30           C  
ATOM   1526  O   CYS B 217     151.555 149.074 104.887  1.00 50.30           O  
ATOM   1527  CB  CYS B 217     151.050 149.506 107.483  1.00 50.30           C  
ATOM   1528  SG  CYS B 217     152.135 148.145 107.986  1.00 50.30           S  
ATOM   1529  N   ALA B 218     150.035 147.381 104.758  1.00 30.00           N  
ATOM   1530  CA  ALA B 218     150.540 146.836 103.464  1.00 30.00           C  
ATOM   1531  C   ALA B 218     151.950 146.241 103.588  1.00 30.00           C  
ATOM   1532  O   ALA B 218     152.474 145.787 102.559  1.00 30.00           O  
ATOM   1533  CB  ALA B 218     150.473 147.880 102.370  1.00 30.00           C  
ATOM   1534  N   VAL B 219     152.533 146.232 104.786  1.00 30.00           N  
ATOM   1535  CA  VAL B 219     153.853 145.575 105.018  1.00 30.00           C  
ATOM   1536  C   VAL B 219     153.703 144.722 106.278  1.00 30.00           C  
ATOM   1537  O   VAL B 219     154.717 144.166 106.736  1.00 30.00           O  
ATOM   1538  CB  VAL B 219     154.984 146.605 105.171  1.00 30.00           C  
ATOM   1539  N   ASP B 220     152.480 144.640 106.817  1.00 51.32           N  
ATOM   1540  CA  ASP B 220     152.210 143.847 108.045  1.00 51.32           C  
ATOM   1541  C   ASP B 220     152.134 142.366 107.677  1.00 51.32           C  
ATOM   1542  O   ASP B 220     151.649 142.052 106.575  1.00 51.32           O  
ATOM   1543  CB  ASP B 220     150.949 144.338 108.763  1.00 51.32           C  
ATOM   1544  N   THR B 221     152.611 141.497 108.571  1.00 50.35           N  
ATOM   1545  CA  THR B 221     152.616 140.036 108.304  1.00 50.35           C  
ATOM   1546  C   THR B 221     151.698 139.325 109.310  1.00 50.35           C  
ATOM   1547  O   THR B 221     151.504 138.107 109.158  1.00 50.35           O  
ATOM   1548  CB  THR B 221     154.059 139.516 108.324  1.00 50.35           C  
ATOM   1549  CG2 THR B 221     154.756 139.767 109.643  1.00 50.35           C  
ATOM   1550  OG1 THR B 221     154.048 138.116 108.040  1.00 50.35           O  
ATOM   1551  N   GLU B 222     151.139 140.058 110.279  1.00 46.01           N  
ATOM   1552  CA  GLU B 222     150.305 139.434 111.343  1.00 46.01           C  
ATOM   1553  C   GLU B 222     148.824 139.568 110.983  1.00 46.01           C  
ATOM   1554  O   GLU B 222     148.043 139.965 111.865  1.00 46.01           O  
ATOM   1555  CB  GLU B 222     150.612 140.094 112.687  1.00 46.01           C  
ATOM   1556  N   ASN B 223     148.449 139.230 109.749  1.00 43.49           N  
ATOM   1557  CA  ASN B 223     147.075 139.411 109.308  1.00 43.49           C  
ATOM   1558  C   ASN B 223     146.276 138.121 109.225  1.00 43.49           C  
ATOM   1559  O   ASN B 223     145.044 138.182 109.200  1.00 43.49           O  
ATOM   1560  CB  ASN B 223     147.042 140.101 107.937  1.00 43.49           C  
ATOM   1561  CG  ASN B 223     146.859 141.599 108.047  1.00 43.49           C  
ATOM   1562  ND2 ASN B 223     147.370 142.331 107.067  1.00 43.49           N  
ATOM   1563  OD1 ASN B 223     146.268 142.092 109.003  1.00 43.49           O  
ATOM   1564  N   ALA B 224     146.935 136.964 109.178  1.00 43.04           N  
ATOM   1565  CA  ALA B 224     146.228 135.692 109.157  1.00 43.04           C  
ATOM   1566  C   ALA B 224     145.808 135.223 110.543  1.00 43.04           C  
ATOM   1567  O   ALA B 224     144.983 134.310 110.646  1.00 43.04           O  
ATOM   1568  CB  ALA B 224     147.094 134.621 108.491  1.00 43.04           C  
ATOM   1569  N   ARG B 225     146.347 135.822 111.604  1.00 42.06           N  
ATOM   1570  CA  ARG B 225     145.966 135.462 112.963  1.00 42.06           C  
ATOM   1571  C   ARG B 225     144.772 136.261 113.470  1.00 42.06           C  
ATOM   1572  O   ARG B 225     143.982 135.745 114.272  1.00 42.06           O  
ATOM   1573  CB  ARG B 225     147.156 135.652 113.907  1.00 42.06           C  
ATOM   1574  CG  ARG B 225     147.005 134.953 115.242  1.00 42.06           C  
ATOM   1575  CD  ARG B 225     148.354 134.581 115.826  1.00 42.06           C  
ATOM   1576  NE  ARG B 225     148.922 133.397 115.190  1.00 42.06           N  
ATOM   1577  CZ  ARG B 225     148.560 132.150 115.471  1.00 42.06           C  
ATOM   1578  NH1 ARG B 225     147.628 131.915 116.383  1.00 42.06           N1+
ATOM   1579  NH2 ARG B 225     149.134 131.136 114.840  1.00 42.06           N  
ATOM   1580  N   ARG B 226     144.622 137.508 113.017  1.00 41.17           N  
ATOM   1581  CA  ARG B 226     143.454 138.297 113.393  1.00 41.17           C  
ATOM   1582  C   ARG B 226     142.171 137.657 112.876  1.00 41.17           C  
ATOM   1583  O   ARG B 226     141.169 137.576 113.599  1.00 41.17           O  
ATOM   1584  CB  ARG B 226     143.599 139.722 112.863  1.00 41.17           C  
ATOM   1585  CG  ARG B 226     144.756 140.489 113.469  1.00 41.17           C  
ATOM   1586  CD  ARG B 226     145.239 141.583 112.540  1.00 41.17           C  
ATOM   1587  NE  ARG B 226     145.804 142.714 113.268  1.00 41.17           N  
ATOM   1588  CZ  ARG B 226     146.832 143.438 112.840  1.00 41.17           C  
ATOM   1589  NH1 ARG B 226     147.414 143.149 111.686  1.00 41.17           N1+
ATOM   1590  NH2 ARG B 226     147.282 144.450 113.567  1.00 41.17           N  
ATOM   1591  N   ILE B 227     142.190 137.187 111.627  1.00 40.72           N  
ATOM   1592  CA  ILE B 227     141.035 136.496 111.065  1.00 40.72           C  
ATOM   1593  C   ILE B 227     140.750 135.219 111.843  1.00 40.72           C  
ATOM   1594  O   ILE B 227     139.590 134.862 112.075  1.00 40.72           O  
ATOM   1595  CB  ILE B 227     141.262 136.211 109.570  1.00 40.72           C  
ATOM   1596  CG1 ILE B 227     141.803 137.459 108.870  1.00 40.72           C  
ATOM   1597  CG2 ILE B 227     139.977 135.733 108.915  1.00 40.72           C  
ATOM   1598  CD1 ILE B 227     141.960 137.305 107.379  1.00 40.72           C  
ATOM   1599  N   PHE B 228     141.803 134.512 112.258  1.00 41.30           N  
ATOM   1600  CA  PHE B 228     141.630 133.287 113.033  1.00 41.30           C  
ATOM   1601  C   PHE B 228     140.938 133.569 114.364  1.00 41.30           C  
ATOM   1602  O   PHE B 228     139.989 132.871 114.748  1.00 41.30           O  
ATOM   1603  CB  PHE B 228     142.995 132.633 113.250  1.00 41.30           C  
ATOM   1604  CG  PHE B 228     142.946 131.362 114.041  1.00 41.30           C  
ATOM   1605  CD1 PHE B 228     142.126 130.317 113.654  1.00 41.30           C  
ATOM   1606  CD2 PHE B 228     143.731 131.207 115.169  1.00 41.30           C  
ATOM   1607  CE1 PHE B 228     142.085 129.148 114.382  1.00 41.30           C  
ATOM   1608  CE2 PHE B 228     143.693 130.041 115.899  1.00 41.30           C  
ATOM   1609  CZ  PHE B 228     142.870 129.010 115.505  1.00 41.30           C  
ATOM   1610  N   ASN B 229     141.392 134.604 115.074  1.00 40.50           N  
ATOM   1611  CA  ASN B 229     140.773 134.953 116.350  1.00 40.50           C  
ATOM   1612  C   ASN B 229     139.323 135.395 116.164  1.00 40.50           C  
ATOM   1613  O   ASN B 229     138.438 135.005 116.941  1.00 40.50           O  
ATOM   1614  CB  ASN B 229     141.587 136.043 117.044  1.00 40.50           C  
ATOM   1615  CG  ASN B 229     142.992 135.590 117.390  1.00 40.50           C  
ATOM   1616  ND2 ASN B 229     143.104 134.405 117.973  1.00 40.50           N  
ATOM   1617  OD1 ASN B 229     143.965 136.296 117.134  1.00 40.50           O  
ATOM   1618  N   ASP B 230     139.058 136.202 115.133  1.00 40.00           N  
ATOM   1619  CA  ASP B 230     137.691 136.644 114.876  1.00 40.00           C  
ATOM   1620  C   ASP B 230     136.780 135.469 114.541  1.00 40.00           C  
ATOM   1621  O   ASP B 230     135.624 135.423 114.979  1.00 40.00           O  
ATOM   1622  CB  ASP B 230     137.679 137.675 113.750  1.00 40.00           C  
ATOM   1623  CG  ASP B 230     138.320 138.984 114.155  1.00 40.00           C  
ATOM   1624  OD1 ASP B 230     138.818 139.706 113.267  1.00 40.00           O  
ATOM   1625  OD2 ASP B 230     138.327 139.292 115.364  1.00 40.00           O1-
ATOM   1626  N   CYS B 231     137.281 134.511 113.757  1.00 41.02           N  
ATOM   1627  CA  CYS B 231     136.492 133.331 113.423  1.00 41.02           C  
ATOM   1628  C   CYS B 231     136.207 132.489 114.660  1.00 41.02           C  
ATOM   1629  O   CYS B 231     135.102 131.951 114.810  1.00 41.02           O  
ATOM   1630  CB  CYS B 231     137.213 132.508 112.357  1.00 41.02           C  
ATOM   1631  SG  CYS B 231     137.084 133.189 110.689  1.00 41.02           S  
ATOM   1632  N   LYS B 232     137.188 132.363 115.559  1.00 41.44           N  
ATOM   1633  CA  LYS B 232     136.931 131.670 116.818  1.00 41.44           C  
ATOM   1634  C   LYS B 232     135.825 132.356 117.608  1.00 41.44           C  
ATOM   1635  O   LYS B 232     134.941 131.691 118.160  1.00 41.44           O  
ATOM   1636  CB  LYS B 232     138.200 131.586 117.662  1.00 41.44           C  
ATOM   1637  CG  LYS B 232     139.266 130.670 117.114  1.00 41.44           C  
ATOM   1638  CD  LYS B 232     140.524 130.767 117.949  1.00 41.44           C  
ATOM   1639  CE  LYS B 232     140.308 130.130 119.312  1.00 41.44           C  
ATOM   1640  NZ  LYS B 232     141.557 130.104 120.120  1.00 41.44           N1+
ATOM   1641  N   ASP B 233     135.858 133.689 117.672  1.00 40.59           N  
ATOM   1642  CA  ASP B 233     134.825 134.410 118.413  1.00 40.59           C  
ATOM   1643  C   ASP B 233     133.449 134.209 117.779  1.00 40.59           C  
ATOM   1644  O   ASP B 233     132.450 134.006 118.485  1.00 40.59           O  
ATOM   1645  CB  ASP B 233     135.188 135.894 118.488  1.00 40.59           C  
ATOM   1646  CG  ASP B 233     134.284 136.680 119.421  1.00 40.59           C  
ATOM   1647  OD1 ASP B 233     133.346 136.098 120.002  1.00 40.59           O  
ATOM   1648  OD2 ASP B 233     134.518 137.896 119.577  1.00 40.59           O1-
ATOM   1649  N   ILE B 234     133.379 134.250 116.446  1.00 38.88           N  
ATOM   1650  CA  ILE B 234     132.105 134.061 115.754  1.00 38.88           C  
ATOM   1651  C   ILE B 234     131.548 132.669 116.022  1.00 38.88           C  
ATOM   1652  O   ILE B 234     130.351 132.501 116.295  1.00 38.88           O  
ATOM   1653  CB  ILE B 234     132.274 134.323 114.245  1.00 38.88           C  
ATOM   1654  CG1 ILE B 234     132.557 135.802 113.986  1.00 38.88           C  
ATOM   1655  CG2 ILE B 234     131.044 133.869 113.475  1.00 38.88           C  
ATOM   1656  CD1 ILE B 234     133.226 136.072 112.663  1.00 38.88           C  
ATOM   1657  N   ILE B 235     132.405 131.648 115.951  1.00 39.40           N  
ATOM   1658  CA  ILE B 235     131.955 130.285 116.210  1.00 39.40           C  
ATOM   1659  C   ILE B 235     131.513 130.130 117.661  1.00 39.40           C  
ATOM   1660  O   ILE B 235     130.546 129.417 117.956  1.00 39.40           O  
ATOM   1661  CB  ILE B 235     133.059 129.282 115.827  1.00 39.40           C  
ATOM   1662  CG1 ILE B 235     133.292 129.313 114.316  1.00 39.40           C  
ATOM   1663  CG2 ILE B 235     132.703 127.878 116.278  1.00 39.40           C  
ATOM   1664  CD1 ILE B 235     134.532 128.582 113.870  1.00 39.40           C  
ATOM   1665  N   LEU B 236     132.201 130.800 118.590  1.00 38.64           N  
ATOM   1666  CA  LEU B 236     131.783 130.751 119.988  1.00 38.64           C  
ATOM   1667  C   LEU B 236     130.393 131.347 120.168  1.00 38.64           C  
ATOM   1668  O   LEU B 236     129.558 130.786 120.888  1.00 38.64           O  
ATOM   1669  CB  LEU B 236     132.803 131.478 120.866  1.00 38.64           C  
ATOM   1670  CG  LEU B 236     132.754 131.223 122.374  1.00 38.64           C  
ATOM   1671  CD1 LEU B 236     134.157 131.180 122.950  1.00 38.64           C  
ATOM   1672  CD2 LEU B 236     131.933 132.284 123.073  1.00 38.64           C  
ATOM   1673  N   GLN B 237     130.123 132.482 119.521  1.00 41.10           N  
ATOM   1674  CA  GLN B 237     128.789 133.075 119.611  1.00 41.10           C  
ATOM   1675  C   GLN B 237     127.732 132.155 119.008  1.00 41.10           C  
ATOM   1676  O   GLN B 237     126.636 131.996 119.567  1.00 41.10           O  
ATOM   1677  CB  GLN B 237     128.766 134.437 118.920  1.00 41.10           C  
ATOM   1678  CG  GLN B 237     129.757 135.441 119.476  1.00 41.10           C  
ATOM   1679  CD  GLN B 237     129.358 135.961 120.837  1.00 41.10           C  
ATOM   1680  NE2 GLN B 237     128.146 136.491 120.935  1.00 41.10           N  
ATOM   1681  OE1 GLN B 237     130.130 135.886 121.792  1.00 41.10           O  
ATOM   1682  N   MET B 238     128.045 131.539 117.865  1.00 43.30           N  
ATOM   1683  CA  MET B 238     127.098 130.619 117.239  1.00 43.30           C  
ATOM   1684  C   MET B 238     126.794 129.438 118.151  1.00 43.30           C  
ATOM   1685  O   MET B 238     125.641 129.008 118.260  1.00 43.30           O  
ATOM   1686  CB  MET B 238     127.646 130.131 115.900  1.00 43.30           C  
ATOM   1687  CG  MET B 238     127.294 131.018 114.721  1.00 43.30           C  
ATOM   1688  SD  MET B 238     127.363 130.130 113.156  1.00 43.30           S  
ATOM   1689  CE  MET B 238     129.119 130.180 112.820  1.00 43.30           C  
ATOM   1690  N   ASN B 239     127.820 128.898 118.812  1.00 41.15           N  
ATOM   1691  CA  ASN B 239     127.604 127.812 119.762  1.00 41.15           C  
ATOM   1692  C   ASN B 239     126.768 128.274 120.948  1.00 41.15           C  
ATOM   1693  O   ASN B 239     125.928 127.522 121.452  1.00 41.15           O  
ATOM   1694  CB  ASN B 239     128.945 127.253 120.234  1.00 41.15           C  
ATOM   1695  CG  ASN B 239     129.589 126.345 119.210  1.00 41.15           C  
ATOM   1696  ND2 ASN B 239     130.818 125.929 119.478  1.00 41.15           N  
ATOM   1697  OD1 ASN B 239     128.988 126.018 118.191  1.00 41.15           O  
ATOM   1698  N   LEU B 240     126.992 129.506 121.413  1.00 42.42           N  
ATOM   1699  CA  LEU B 240     126.217 130.025 122.535  1.00 42.42           C  
ATOM   1700  C   LEU B 240     124.738 130.126 122.190  1.00 42.42           C  
ATOM   1701  O   LEU B 240     123.879 129.800 123.017  1.00 42.42           O  
ATOM   1702  CB  LEU B 240     126.753 131.389 122.963  1.00 42.42           C  
ATOM   1703  CG  LEU B 240     127.994 131.413 123.851  1.00 42.42           C  
ATOM   1704  CD1 LEU B 240     128.369 132.844 124.192  1.00 42.42           C  
ATOM   1705  CD2 LEU B 240     127.767 130.601 125.109  1.00 42.42           C  
ATOM   1706  N   ARG B 241     124.416 130.587 120.979  1.00 46.05           N  
ATOM   1707  CA  ARG B 241     123.006 130.747 120.633  1.00 46.05           C  
ATOM   1708  C   ARG B 241     122.299 129.409 120.442  1.00 46.05           C  
ATOM   1709  O   ARG B 241     121.092 129.313 120.689  1.00 46.05           O  
ATOM   1710  CB  ARG B 241     122.851 131.602 119.376  1.00 46.05           C  
ATOM   1711  CG  ARG B 241     123.235 133.058 119.563  1.00 46.05           C  
ATOM   1712  CD  ARG B 241     122.864 133.896 118.346  1.00 46.05           C  
ATOM   1713  NE  ARG B 241     123.595 133.500 117.146  1.00 46.05           N  
ATOM   1714  CZ  ARG B 241     124.782 133.989 116.803  1.00 46.05           C  
ATOM   1715  NH1 ARG B 241     125.375 134.891 117.572  1.00 46.05           N1+
ATOM   1716  NH2 ARG B 241     125.377 133.576 115.693  1.00 46.05           N  
ATOM   1717  N   GLU B 242     123.015 128.369 120.011  1.00 47.74           N  
ATOM   1718  CA  GLU B 242     122.342 127.111 119.698  1.00 47.74           C  
ATOM   1719  C   GLU B 242     122.108 126.253 120.939  1.00 47.74           C  
ATOM   1720  O   GLU B 242     121.377 125.260 120.868  1.00 47.74           O  
ATOM   1721  CB  GLU B 242     123.110 126.360 118.602  1.00 47.74           C  
ATOM   1722  CG  GLU B 242     124.545 125.943 118.891  1.00 47.74           C  
ATOM   1723  CD  GLU B 242     124.657 124.615 119.602  1.00 47.74           C  
ATOM   1724  OE1 GLU B 242     123.686 123.830 119.562  1.00 47.74           O  
ATOM   1725  OE2 GLU B 242     125.742 124.335 120.152  1.00 47.74           O1-
ATOM   1726  N   TYR B 243     122.716 126.605 122.071  1.00 47.42           N  
ATOM   1727  CA  TYR B 243     122.366 126.014 123.359  1.00 47.42           C  
ATOM   1728  C   TYR B 243     121.469 126.909 124.206  1.00 47.42           C  
ATOM   1729  O   TYR B 243     121.309 126.645 125.402  1.00 47.42           O  
ATOM   1730  CB  TYR B 243     123.623 125.662 124.155  1.00 47.42           C  
ATOM   1731  CG  TYR B 243     124.089 124.239 123.972  1.00 47.42           C  
ATOM   1732  CD1 TYR B 243     123.973 123.318 125.000  1.00 47.42           C  
ATOM   1733  CD2 TYR B 243     124.650 123.817 122.785  1.00 47.42           C  
ATOM   1734  CE1 TYR B 243     124.401 122.015 124.846  1.00 47.42           C  
ATOM   1735  CE2 TYR B 243     125.080 122.516 122.617  1.00 47.42           C  
ATOM   1736  CZ  TYR B 243     124.952 121.618 123.652  1.00 47.42           C  
ATOM   1737  OH  TYR B 243     125.378 120.321 123.491  1.00 47.42           O  
ATOM   1738  N   ASN B 244     120.903 127.965 123.624  1.00 50.37           N  
ATOM   1739  CA  ASN B 244     119.963 128.865 124.293  1.00 50.37           C  
ATOM   1740  C   ASN B 244     120.565 129.554 125.514  1.00 50.37           C  
ATOM   1741  O   ASN B 244     119.831 130.004 126.399  1.00 50.37           O  
ATOM   1742  CB  ASN B 244     118.675 128.135 124.690  1.00 50.37           C  
ATOM   1743  CG  ASN B 244     118.044 127.396 123.530  1.00 50.37           C  
ATOM   1744  ND2 ASN B 244     118.184 126.077 123.521  1.00 50.37           N  
ATOM   1745  OD1 ASN B 244     117.428 128.004 122.655  1.00 50.37           O  
ATOM   1746  N   LEU B 245     121.893 129.659 125.587  1.00 48.30           N  
ATOM   1747  CA  LEU B 245     122.503 130.371 126.704  1.00 48.30           C  
ATOM   1748  C   LEU B 245     122.387 131.880 126.528  1.00 48.30           C  
ATOM   1749  O   LEU B 245     122.236 132.615 127.511  1.00 48.30           O  
ATOM   1750  CB  LEU B 245     123.964 129.957 126.861  1.00 48.30           C  
ATOM   1751  CG  LEU B 245     124.194 128.539 127.386  1.00 48.30           C  
ATOM   1752  CD1 LEU B 245     125.660 128.167 127.287  1.00 48.30           C  
ATOM   1753  CD2 LEU B 245     123.696 128.398 128.814  1.00 48.30           C  
ATOM   1754  N   VAL B 246     122.455 132.361 125.291  1.00 49.52           N  
ATOM   1755  CA  VAL B 246     122.351 133.790 125.018  1.00 49.52           C  
ATOM   1756  C   VAL B 246     121.354 134.037 123.894  1.00 49.52           C  
ATOM   1757  O   VAL B 246     120.908 133.102 123.231  1.00 49.52           O  
ATOM   1758  CB  VAL B 246     123.721 134.396 124.669  1.00 49.52           C  
ATOM   1759  CG1 VAL B 246     124.156 133.950 123.286  1.00 49.52           C  
ATOM   1760  CG2 VAL B 246     123.669 135.913 124.753  1.00 49.52           C  
TER   
ATOM   1761  N   LEU C   4     120.145 165.614  70.135  1.00 77.43           N  
ATOM   1762  CA  LEU C   4     119.591 164.699  71.127  1.00 77.43           C  
ATOM   1763  C   LEU C   4     118.165 165.074  71.511  1.00 77.43           C  
ATOM   1764  O   LEU C   4     117.334 164.187  71.743  1.00 77.43           O  
ATOM   1765  CB  LEU C   4     120.483 164.668  72.368  1.00 77.43           C  
ATOM   1766  N   ASP C   5     117.863 166.373  71.585  1.00 76.96           N  
ATOM   1767  CA  ASP C   5     116.526 166.805  71.982  1.00 76.96           C  
ATOM   1768  C   ASP C   5     115.476 166.383  70.962  1.00 76.96           C  
ATOM   1769  O   ASP C   5     114.387 165.932  71.336  1.00 76.96           O  
ATOM   1770  CB  ASP C   5     116.503 168.320  72.181  1.00 76.96           C  
ATOM   1771  N   GLN C   6     115.779 166.531  69.670  1.00 74.88           N  
ATOM   1772  CA  GLN C   6     114.828 166.128  68.638  1.00 74.88           C  
ATOM   1773  C   GLN C   6     114.568 164.627  68.682  1.00 74.88           C  
ATOM   1774  O   GLN C   6     113.420 164.182  68.559  1.00 74.88           O  
ATOM   1775  CB  GLN C   6     115.343 166.545  67.260  1.00 74.88           C  
ATOM   1776  N   LEU C   7     115.626 163.831  68.858  1.00 73.35           N  
ATOM   1777  CA  LEU C   7     115.457 162.385  68.953  1.00 73.35           C  
ATOM   1778  C   LEU C   7     114.643 162.003  70.183  1.00 73.35           C  
ATOM   1779  O   LEU C   7     113.790 161.110  70.119  1.00 73.35           O  
ATOM   1780  CB  LEU C   7     116.822 161.700  68.975  1.00 73.35           C  
ATOM   1781  N   ARG C   8     114.893 162.667  71.315  1.00 72.93           N  
ATOM   1782  CA  ARG C   8     114.120 162.385  72.521  1.00 72.93           C  
ATOM   1783  C   ARG C   8     112.649 162.737  72.329  1.00 72.93           C  
ATOM   1784  O   ARG C   8     111.761 161.994  72.768  1.00 72.93           O  
ATOM   1785  CB  ARG C   8     114.705 163.147  73.710  1.00 72.93           C  
ATOM   1786  N   GLN C   9     112.372 163.870  71.679  1.00 70.96           N  
ATOM   1787  CA  GLN C   9     110.990 164.250  71.407  1.00 70.96           C  
ATOM   1788  C   GLN C   9     110.311 163.242  70.489  1.00 70.96           C  
ATOM   1789  O   GLN C   9     109.148 162.878  70.706  1.00 70.96           O  
ATOM   1790  CB  GLN C   9     110.943 165.650  70.795  1.00 70.96           C  
ATOM   1791  N   GLU C  10     111.020 162.784  69.454  1.00 68.30           N  
ATOM   1792  CA  GLU C  10     110.455 161.778  68.561  1.00 68.30           C  
ATOM   1793  C   GLU C  10     110.171 160.479  69.305  1.00 68.30           C  
ATOM   1794  O   GLU C  10     109.138 159.837  69.080  1.00 68.30           O  
ATOM   1795  CB  GLU C  10     111.398 161.531  67.384  1.00 68.30           C  
ATOM   1796  N   ALA C  11     111.080 160.077  70.196  1.00 67.37           N  
ATOM   1797  CA  ALA C  11     110.866 158.866  70.981  1.00 67.37           C  
ATOM   1798  C   ALA C  11     109.651 159.002  71.889  1.00 67.37           C  
ATOM   1799  O   ALA C  11     108.852 158.066  72.015  1.00 67.37           O  
ATOM   1800  CB  ALA C  11     112.115 158.542  71.799  1.00 67.37           C  
ATOM   1801  N   GLU C  12     109.499 160.160  72.536  1.00 65.85           N  
ATOM   1802  CA  GLU C  12     108.335 160.379  73.391  1.00 65.85           C  
ATOM   1803  C   GLU C  12     107.043 160.352  72.583  1.00 65.85           C  
ATOM   1804  O   GLU C  12     106.037 159.781  73.022  1.00 65.85           O  
ATOM   1805  CB  GLU C  12     108.476 161.704  74.140  1.00 65.85           C  
ATOM   1806  N   GLN C  13     107.053 160.965  71.397  1.00 63.71           N  
ATOM   1807  CA  GLN C  13     105.871 160.941  70.542  1.00 63.71           C  
ATOM   1808  C   GLN C  13     105.525 159.518  70.121  1.00 63.71           C  
ATOM   1809  O   GLN C  13     104.350 159.131  70.120  1.00 63.71           O  
ATOM   1810  CB  GLN C  13     106.092 161.825  69.315  1.00 63.71           C  
ATOM   1811  N   LEU C  14     106.535 158.723  69.761  1.00 62.74           N  
ATOM   1812  CA  LEU C  14     106.285 157.338  69.371  1.00 62.74           C  
ATOM   1813  C   LEU C  14     105.737 156.526  70.538  1.00 62.74           C  
ATOM   1814  O   LEU C  14     104.838 155.695  70.359  1.00 62.74           O  
ATOM   1815  CB  LEU C  14     107.566 156.706  68.829  1.00 62.74           C  
ATOM   1816  CG  LEU C  14     107.968 157.109  67.410  1.00 62.74           C  
ATOM   1817  CD1 LEU C  14     109.477 157.071  67.252  1.00 62.74           C  
ATOM   1818  CD2 LEU C  14     107.297 156.208  66.389  1.00 62.74           C  
ATOM   1819  N   LYS C  15     106.273 156.745  71.742  1.00 61.68           N  
ATOM   1820  CA  LYS C  15     105.767 156.040  72.915  1.00 61.68           C  
ATOM   1821  C   LYS C  15     104.315 156.406  73.198  1.00 61.68           C  
ATOM   1822  O   LYS C  15     103.497 155.533  73.517  1.00 61.68           O  
ATOM   1823  CB  LYS C  15     106.646 156.345  74.128  1.00 61.68           C  
ATOM   1824  N   ASN C  16     103.977 157.694  73.089  1.00 61.42           N  
ATOM   1825  CA  ASN C  16     102.591 158.110  73.286  1.00 61.42           C  
ATOM   1826  C   ASN C  16     101.678 157.497  72.231  1.00 61.42           C  
ATOM   1827  O   ASN C  16     100.558 157.069  72.539  1.00 61.42           O  
ATOM   1828  CB  ASN C  16     102.492 159.636  73.265  1.00 61.42           C  
ATOM   1829  N   GLN C  17     102.141 157.444  70.980  1.00 60.89           N  
ATOM   1830  CA  GLN C  17     101.353 156.825  69.920  1.00 60.89           C  
ATOM   1831  C   GLN C  17     101.116 155.346  70.198  1.00 60.89           C  
ATOM   1832  O   GLN C  17     100.009 154.840  69.991  1.00 60.89           O  
ATOM   1833  CB  GLN C  17     102.051 157.015  68.574  1.00 60.89           C  
ATOM   1834  CG  GLN C  17     101.328 156.380  67.402  1.00 60.89           C  
ATOM   1835  CD  GLN C  17     102.240 156.158  66.213  1.00 60.89           C  
ATOM   1836  NE2 GLN C  17     101.815 155.301  65.292  1.00 60.89           N  
ATOM   1837  OE1 GLN C  17     103.315 156.749  66.122  1.00 60.89           O  
ATOM   1838  N   ILE C  18     102.143 154.639  70.673  1.00 59.21           N  
ATOM   1839  CA  ILE C  18     101.988 153.223  71.005  1.00 59.21           C  
ATOM   1840  C   ILE C  18     100.990 153.045  72.144  1.00 59.21           C  
ATOM   1841  O   ILE C  18     100.111 152.170  72.095  1.00 59.21           O  
ATOM   1842  CB  ILE C  18     103.357 152.608  71.351  1.00 59.21           C  
ATOM   1843  CG1 ILE C  18     104.219 152.480  70.096  1.00 59.21           C  
ATOM   1844  CG2 ILE C  18     103.184 151.255  72.010  1.00 59.21           C  
ATOM   1845  CD1 ILE C  18     105.613 151.970  70.367  1.00 59.21           C  
ATOM   1846  N   ARG C  19     101.107 153.875  73.184  1.00 58.24           N  
ATOM   1847  CA  ARG C  19     100.203 153.771  74.326  1.00 58.24           C  
ATOM   1848  C   ARG C  19      98.762 154.031  73.912  1.00 58.24           C  
ATOM   1849  O   ARG C  19      97.838 153.370  74.401  1.00 58.24           O  
ATOM   1850  CB  ARG C  19     100.630 154.743  75.425  1.00 58.24           C  
ATOM   1851  N   ASP C  20      98.547 154.999  73.018  1.00 57.24           N  
ATOM   1852  CA  ASP C  20      97.203 155.237  72.504  1.00 57.24           C  
ATOM   1853  C   ASP C  20      96.735 154.081  71.627  1.00 57.24           C  
ATOM   1854  O   ASP C  20      95.546 153.744  71.617  1.00 57.24           O  
ATOM   1855  CB  ASP C  20      97.162 156.552  71.728  1.00 57.24           C  
ATOM   1856  N   ALA C  21      97.657 153.468  70.880  1.00 56.37           N  
ATOM   1857  CA  ALA C  21      97.292 152.371  69.991  1.00 56.37           C  
ATOM   1858  C   ALA C  21      96.806 151.155  70.768  1.00 56.37           C  
ATOM   1859  O   ALA C  21      95.817 150.524  70.379  1.00 56.37           O  
ATOM   1860  CB  ALA C  21      98.478 151.999  69.103  1.00 56.37           C  
ATOM   1861  N   ARG C  22      97.478 150.806  71.863  1.00 56.12           N  
ATOM   1862  CA  ARG C  22      97.056 149.643  72.636  1.00 56.12           C  
ATOM   1863  C   ARG C  22      95.937 149.954  73.622  1.00 56.12           C  
ATOM   1864  O   ARG C  22      95.467 149.043  74.311  1.00 56.12           O  
ATOM   1865  CB  ARG C  22      98.237 149.007  73.377  1.00 56.12           C  
ATOM   1866  CG  ARG C  22      98.843 149.837  74.486  1.00 56.12           C  
ATOM   1867  CD  ARG C  22     100.057 149.127  75.064  1.00 56.12           C  
ATOM   1868  NE  ARG C  22     101.177 149.052  74.133  1.00 56.12           N  
ATOM   1869  CZ  ARG C  22     102.285 148.352  74.360  1.00 56.12           C  
ATOM   1870  NH1 ARG C  22     102.418 147.668  75.487  1.00 56.12           N1+
ATOM   1871  NH2 ARG C  22     103.258 148.332  73.461  1.00 56.12           N  
ATOM   1872  N   LYS C  23      95.497 151.207  73.707  1.00 56.90           N  
ATOM   1873  CA  LYS C  23      94.340 151.541  74.526  1.00 56.90           C  
ATOM   1874  C   LYS C  23      93.030 151.357  73.773  1.00 56.90           C  
ATOM   1875  O   LYS C  23      91.990 151.114  74.397  1.00 56.90           O  
ATOM   1876  CB  LYS C  23      94.455 152.981  75.034  1.00 56.90           C  
ATOM   1877  CG  LYS C  23      93.356 153.403  75.991  1.00 56.90           C  
ATOM   1878  CD  LYS C  23      93.589 154.810  76.511  1.00 56.90           C  
ATOM   1879  CE  LYS C  23      92.484 155.234  77.463  1.00 56.90           C  
ATOM   1880  NZ  LYS C  23      92.696 156.614  77.981  1.00 56.90           N1+
ATOM   1881  N   ALA C  24      93.061 151.447  72.443  1.00 55.99           N  
ATOM   1882  CA  ALA C  24      91.857 151.277  71.641  1.00 55.99           C  
ATOM   1883  C   ALA C  24      91.432 149.822  71.508  1.00 55.99           C  
ATOM   1884  O   ALA C  24      90.300 149.563  71.089  1.00 55.99           O  
ATOM   1885  CB  ALA C  24      92.065 151.882  70.252  1.00 55.99           C  
ATOM   1886  N   CYS C  25      92.302 148.874  71.843  1.00 55.04           N  
ATOM   1887  CA  CYS C  25      91.976 147.457  71.767  1.00 55.04           C  
ATOM   1888  C   CYS C  25      91.389 146.914  73.062  1.00 55.04           C  
ATOM   1889  O   CYS C  25      90.972 145.753  73.096  1.00 55.04           O  
ATOM   1890  CB  CYS C  25      93.223 146.651  71.391  1.00 55.04           C  
ATOM   1891  SG  CYS C  25      94.019 147.179  69.861  1.00 55.04           S  
ATOM   1892  N   ALA C  26      91.342 147.720  74.118  1.00 54.44           N  
ATOM   1893  CA  ALA C  26      90.852 147.286  75.425  1.00 54.44           C  
ATOM   1894  C   ALA C  26      89.360 147.589  75.498  1.00 54.44           C  
ATOM   1895  O   ALA C  26      88.936 148.581  76.093  1.00 54.44           O  
ATOM   1896  CB  ALA C  26      91.624 147.971  76.545  1.00 54.44           C  
ATOM   1897  N   ASP C  27      88.555 146.722  74.887  1.00 54.93           N  
ATOM   1898  CA  ASP C  27      87.106 146.872  74.910  1.00 54.93           C  
ATOM   1899  C   ASP C  27      86.445 146.125  76.057  1.00 54.93           C  
ATOM   1900  O   ASP C  27      85.438 146.600  76.592  1.00 54.93           O  
ATOM   1901  CB  ASP C  27      86.499 146.396  73.586  1.00 54.93           C  
ATOM   1902  CG  ASP C  27      86.810 144.945  73.291  1.00 54.93           C  
ATOM   1903  OD1 ASP C  27      87.888 144.470  73.704  1.00 54.93           O  
ATOM   1904  OD2 ASP C  27      85.975 144.277  72.648  1.00 54.93           O1-
ATOM   1905  N   ALA C  28      86.983 144.972  76.446  1.00 54.86           N  
ATOM   1906  CA  ALA C  28      86.472 144.187  77.558  1.00 54.86           C  
ATOM   1907  C   ALA C  28      87.637 143.794  78.458  1.00 54.86           C  
ATOM   1908  O   ALA C  28      88.791 144.150  78.209  1.00 54.86           O  
ATOM   1909  CB  ALA C  28      85.713 142.950  77.064  1.00 54.86           C  
ATOM   1910  N   THR C  29      87.328 143.052  79.517  1.00 54.91           N  
ATOM   1911  CA  THR C  29      88.324 142.600  80.475  1.00 54.91           C  
ATOM   1912  C   THR C  29      88.159 141.104  80.698  1.00 54.91           C  
ATOM   1913  O   THR C  29      87.047 140.574  80.640  1.00 54.91           O  
ATOM   1914  CB  THR C  29      88.203 143.353  81.812  1.00 54.91           C  
ATOM   1915  CG2 THR C  29      89.445 143.147  82.662  1.00 54.91           C  
ATOM   1916  OG1 THR C  29      88.047 144.754  81.559  1.00 54.91           O  
ATOM   1917  N   LEU C  30      89.283 140.425  80.943  1.00 53.75           N  
ATOM   1918  CA  LEU C  30      89.242 138.985  81.182  1.00 53.75           C  
ATOM   1919  C   LEU C  30      88.372 138.639  82.383  1.00 53.75           C  
ATOM   1920  O   LEU C  30      87.746 137.573  82.409  1.00 53.75           O  
ATOM   1921  CB  LEU C  30      90.660 138.448  81.381  1.00 53.75           C  
ATOM   1922  CG  LEU C  30      90.826 136.946  81.632  1.00 53.75           C  
ATOM   1923  CD1 LEU C  30      90.284 136.130  80.472  1.00 53.75           C  
ATOM   1924  CD2 LEU C  30      92.280 136.600  81.900  1.00 53.75           C  
ATOM   1925  N   SER C  31      88.317 139.523  83.381  1.00 55.63           N  
ATOM   1926  CA  SER C  31      87.524 139.248  84.574  1.00 55.63           C  
ATOM   1927  C   SER C  31      86.034 139.183  84.256  1.00 55.63           C  
ATOM   1928  O   SER C  31      85.331 138.291  84.745  1.00 55.63           O  
ATOM   1929  CB  SER C  31      87.801 140.307  85.639  1.00 55.63           C  
ATOM   1930  OG  SER C  31      87.061 140.049  86.820  1.00 55.63           O  
ATOM   1931  N   GLN C  32      85.530 140.114  83.442  1.00 55.96           N  
ATOM   1932  CA  GLN C  32      84.104 140.122  83.137  1.00 55.96           C  
ATOM   1933  C   GLN C  32      83.720 139.114  82.063  1.00 55.96           C  
ATOM   1934  O   GLN C  32      82.546 138.738  81.980  1.00 55.96           O  
ATOM   1935  CB  GLN C  32      83.647 141.522  82.716  1.00 55.96           C  
ATOM   1936  CG  GLN C  32      84.522 142.210  81.691  1.00 55.96           C  
ATOM   1937  CD  GLN C  32      84.316 143.713  81.677  1.00 55.96           C  
ATOM   1938  NE2 GLN C  32      84.910 144.384  80.698  1.00 55.96           N  
ATOM   1939  OE1 GLN C  32      83.628 144.263  82.535  1.00 55.96           O  
ATOM   1940  N   ILE C  33      84.672 138.671  81.240  1.00 54.57           N  
ATOM   1941  CA  ILE C  33      84.368 137.639  80.254  1.00 54.57           C  
ATOM   1942  C   ILE C  33      84.110 136.301  80.936  1.00 54.57           C  
ATOM   1943  O   ILE C  33      83.233 135.538  80.511  1.00 54.57           O  
ATOM   1944  CB  ILE C  33      85.503 137.542  79.217  1.00 54.57           C  
ATOM   1945  CG1 ILE C  33      85.606 138.839  78.410  1.00 54.57           C  
ATOM   1946  CG2 ILE C  33      85.281 136.371  78.283  1.00 54.57           C  
ATOM   1947  CD1 ILE C  33      84.579 138.965  77.309  1.00 54.57           C  
ATOM   1948  N   THR C  34      84.845 135.997  82.005  1.00 54.10           N  
ATOM   1949  CA  THR C  34      84.809 134.692  82.655  1.00 54.10           C  
ATOM   1950  C   THR C  34      84.029 134.714  83.969  1.00 54.10           C  
ATOM   1951  O   THR C  34      84.377 134.013  84.920  1.00 54.10           O  
ATOM   1952  CB  THR C  34      86.224 134.176  82.904  1.00 54.10           C  
ATOM   1953  CG2 THR C  34      87.015 134.143  81.610  1.00 54.10           C  
ATOM   1954  OG1 THR C  34      86.889 135.037  83.835  1.00 54.10           O  
ATOM   1955  N   ASN C  35      82.968 135.520  84.048  1.00 57.35           N  
ATOM   1956  CA  ASN C  35      82.118 135.471  85.234  1.00 57.35           C  
ATOM   1957  C   ASN C  35      81.212 134.246  85.226  1.00 57.35           C  
ATOM   1958  O   ASN C  35      80.968 133.646  86.278  1.00 57.35           O  
ATOM   1959  CB  ASN C  35      81.272 136.739  85.351  1.00 57.35           C  
ATOM   1960  CG  ASN C  35      82.091 137.959  85.699  1.00 57.35           C  
ATOM   1961  ND2 ASN C  35      83.058 137.785  86.591  1.00 57.35           N  
ATOM   1962  OD1 ASN C  35      81.879 139.041  85.152  1.00 57.35           O  
ATOM   1963  N   ASN C  36      80.708 133.862  84.058  1.00 58.75           N  
ATOM   1964  CA  ASN C  36      79.758 132.755  83.956  1.00 58.75           C  
ATOM   1965  C   ASN C  36      80.459 131.425  83.694  1.00 58.75           C  
ATOM   1966  O   ASN C  36      80.111 130.688  82.772  1.00 58.75           O  
ATOM   1967  CB  ASN C  36      78.735 133.056  82.868  1.00 58.75           C  
ATOM   1968  CG  ASN C  36      77.672 134.034  83.325  1.00 58.75           C  
ATOM   1969  ND2 ASN C  36      76.980 134.645  82.371  1.00 58.75           N  
ATOM   1970  OD1 ASN C  36      77.476 134.240  84.523  1.00 58.75           O  
ATOM   1971  N   ILE C  37      81.459 131.105  84.515  1.00 53.46           N  
ATOM   1972  CA  ILE C  37      82.106 129.799  84.485  1.00 53.46           C  
ATOM   1973  C   ILE C  37      82.242 129.303  85.917  1.00 53.46           C  
ATOM   1974  O   ILE C  37      82.386 130.090  86.857  1.00 53.46           O  
ATOM   1975  CB  ILE C  37      83.484 129.823  83.781  1.00 53.46           C  
ATOM   1976  CG1 ILE C  37      84.463 130.735  84.517  1.00 53.46           C  
ATOM   1977  CG2 ILE C  37      83.344 130.245  82.327  1.00 53.46           C  
ATOM   1978  CD1 ILE C  37      85.882 130.615  84.013  1.00 53.46           C  
ATOM   1979  N   ASP C  38      82.184 127.986  86.078  1.00 51.17           N  
ATOM   1980  CA  ASP C  38      82.240 127.400  87.407  1.00 51.17           C  
ATOM   1981  C   ASP C  38      83.644 127.541  87.992  1.00 51.17           C  
ATOM   1982  O   ASP C  38      84.636 127.382  87.275  1.00 51.17           O  
ATOM   1983  CB  ASP C  38      81.839 125.927  87.360  1.00 51.17           C  
ATOM   1984  N   PRO C  39      83.760 127.843  89.282  1.00 48.88           N  
ATOM   1985  CA  PRO C  39      85.082 127.918  89.912  1.00 48.88           C  
ATOM   1986  C   PRO C  39      85.719 126.541  90.032  1.00 48.88           C  
ATOM   1987  O   PRO C  39      85.050 125.506  90.066  1.00 48.88           O  
ATOM   1988  CB  PRO C  39      84.790 128.524  91.286  1.00 48.88           C  
ATOM   1989  CG  PRO C  39      83.373 128.173  91.556  1.00 48.88           C  
ATOM   1990  CD  PRO C  39      82.677 128.166  90.226  1.00 48.88           C  
ATOM   1991  N   VAL C  40      87.052 126.547  90.090  1.00 47.72           N  
ATOM   1992  CA  VAL C  40      87.805 125.299  90.179  1.00 47.72           C  
ATOM   1993  C   VAL C  40      87.486 124.573  91.480  1.00 47.72           C  
ATOM   1994  O   VAL C  40      87.246 123.359  91.492  1.00 47.72           O  
ATOM   1995  CB  VAL C  40      89.313 125.577  90.042  1.00 47.72           C  
ATOM   1996  CG1 VAL C  40      90.125 124.414  90.578  1.00 47.72           C  
ATOM   1997  CG2 VAL C  40      89.670 125.849  88.593  1.00 47.72           C  
ATOM   1998  N   GLY C  41      87.470 125.302  92.591  1.00 50.60           N  
ATOM   1999  CA  GLY C  41      87.207 124.698  93.881  1.00 50.60           C  
ATOM   2000  C   GLY C  41      88.430 124.669  94.772  1.00 50.60           C  
ATOM   2001  O   GLY C  41      89.270 125.572  94.713  1.00 50.60           O  
ATOM   2002  N   ARG C  42      88.543 123.637  95.601  1.00 47.42           N  
ATOM   2003  CA  ARG C  42      89.671 123.471  96.506  1.00 47.42           C  
ATOM   2004  C   ARG C  42      90.585 122.377  95.973  1.00 47.42           C  
ATOM   2005  O   ARG C  42      90.128 121.265  95.688  1.00 47.42           O  
ATOM   2006  CB  ARG C  42      89.196 123.127  97.919  1.00 47.42           C  
ATOM   2007  N   ILE C  43      91.869 122.696  95.839  1.00 45.17           N  
ATOM   2008  CA  ILE C  43      92.872 121.771  95.325  1.00 45.17           C  
ATOM   2009  C   ILE C  43      93.734 121.320  96.495  1.00 45.17           C  
ATOM   2010  O   ILE C  43      94.394 122.142  97.141  1.00 45.17           O  
ATOM   2011  CB  ILE C  43      93.730 122.417  94.226  1.00 45.17           C  
ATOM   2012  CG1 ILE C  43      92.861 122.850  93.044  1.00 45.17           C  
ATOM   2013  CG2 ILE C  43      94.816 121.461  93.766  1.00 45.17           C  
ATOM   2014  CD1 ILE C  43      92.207 121.705  92.311  1.00 45.17           C  
ATOM   2015  N   GLN C  44      93.730 120.017  96.768  1.00 44.71           N  
ATOM   2016  CA  GLN C  44      94.507 119.435  97.855  1.00 44.71           C  
ATOM   2017  C   GLN C  44      95.522 118.463  97.273  1.00 44.71           C  
ATOM   2018  O   GLN C  44      95.152 117.538  96.542  1.00 44.71           O  
ATOM   2019  CB  GLN C  44      93.598 118.729  98.863  1.00 44.71           C  
ATOM   2020  N   MET C  45      96.795 118.671  97.600  1.00 44.41           N  
ATOM   2021  CA  MET C  45      97.880 117.824  97.132  1.00 44.41           C  
ATOM   2022  C   MET C  45      98.696 117.342  98.321  1.00 44.41           C  
ATOM   2023  O   MET C  45      98.804 118.029  99.339  1.00 44.41           O  
ATOM   2024  CB  MET C  45      98.793 118.561  96.145  1.00 44.41           C  
ATOM   2025  CG  MET C  45      98.081 119.158  94.946  1.00 44.41           C  
ATOM   2026  SD  MET C  45      99.190 119.372  93.543  1.00 44.41           S  
ATOM   2027  CE  MET C  45      98.263 120.536  92.550  1.00 44.41           C  
ATOM   2028  N   ARG C  46      99.273 116.152  98.179  1.00 40.68           N  
ATOM   2029  CA  ARG C  46     100.042 115.527  99.242  1.00 40.68           C  
ATOM   2030  C   ARG C  46     101.379 115.044  98.699  1.00 40.68           C  
ATOM   2031  O   ARG C  46     101.502 114.694  97.523  1.00 40.68           O  
ATOM   2032  CB  ARG C  46      99.279 114.352  99.871  1.00 40.68           C  
ATOM   2033  N   THR C  47     102.380 115.029  99.574  1.00 39.35           N  
ATOM   2034  CA  THR C  47     103.714 114.596  99.187  1.00 39.35           C  
ATOM   2035  C   THR C  47     103.740 113.089  98.965  1.00 39.35           C  
ATOM   2036  O   THR C  47     103.255 112.319  99.798  1.00 39.35           O  
ATOM   2037  CB  THR C  47     104.728 114.991 100.260  1.00 39.35           C  
ATOM   2038  CG2 THR C  47     106.136 114.627  99.829  1.00 39.35           C  
ATOM   2039  OG1 THR C  47     104.659 116.403 100.486  1.00 39.35           O  
ATOM   2040  N   ARG C  48     104.308 112.671  97.837  1.00 39.89           N  
ATOM   2041  CA  ARG C  48     104.441 111.260  97.494  1.00 39.89           C  
ATOM   2042  C   ARG C  48     105.855 110.732  97.660  1.00 39.89           C  
ATOM   2043  O   ARG C  48     106.034 109.601  98.113  1.00 39.89           O  
ATOM   2044  CB  ARG C  48     103.983 111.020  96.052  1.00 39.89           C  
ATOM   2045  CG  ARG C  48     102.578 111.503  95.751  1.00 39.89           C  
ATOM   2046  CD  ARG C  48     101.586 111.012  96.785  1.00 39.89           C  
ATOM   2047  NE  ARG C  48     100.221 111.020  96.272  1.00 39.89           N  
ATOM   2048  CZ  ARG C  48      99.135 111.020  97.035  1.00 39.89           C  
ATOM   2049  NH1 ARG C  48      99.248 111.014  98.355  1.00 39.89           N1+
ATOM   2050  NH2 ARG C  48      97.933 111.029  96.478  1.00 39.89           N  
ATOM   2051  N   ARG C  49     106.866 111.520  97.303  1.00 40.25           N  
ATOM   2052  CA  ARG C  49     108.255 111.109  97.428  1.00 40.25           C  
ATOM   2053  C   ARG C  49     109.066 112.240  98.040  1.00 40.25           C  
ATOM   2054  O   ARG C  49     108.718 113.416  97.908  1.00 40.25           O  
ATOM   2055  CB  ARG C  49     108.862 110.722  96.071  1.00 40.25           C  
ATOM   2056  CG  ARG C  49     108.057 109.708  95.280  1.00 40.25           C  
ATOM   2057  CD  ARG C  49     108.499 108.290  95.588  1.00 40.25           C  
ATOM   2058  NE  ARG C  49     107.949 107.327  94.640  1.00 40.25           N  
ATOM   2059  CZ  ARG C  49     106.729 106.808  94.724  1.00 40.25           C  
ATOM   2060  NH1 ARG C  49     105.926 107.158  95.717  1.00 40.25           N1+
ATOM   2061  NH2 ARG C  49     106.314 105.938  93.816  1.00 40.25           N  
ATOM   2062  N   THR C  50     110.150 111.871  98.715  1.00 41.38           N  
ATOM   2063  CA  THR C  50     111.121 112.824  99.236  1.00 41.38           C  
ATOM   2064  C   THR C  50     112.510 112.367  98.823  1.00 41.38           C  
ATOM   2065  O   THR C  50     112.878 111.210  99.048  1.00 41.38           O  
ATOM   2066  CB  THR C  50     111.033 112.947 100.758  1.00 41.38           C  
ATOM   2067  CG2 THR C  50     111.837 114.141 101.239  1.00 41.38           C  
ATOM   2068  OG1 THR C  50     109.664 113.109 101.149  1.00 41.38           O  
ATOM   2069  N   LEU C  51     113.277 113.273  98.227  1.00 41.21           N  
ATOM   2070  CA  LEU C  51     114.574 112.958  97.640  1.00 41.21           C  
ATOM   2071  C   LEU C  51     115.663 113.556  98.524  1.00 41.21           C  
ATOM   2072  O   LEU C  51     115.754 114.780  98.663  1.00 41.21           O  
ATOM   2073  CB  LEU C  51     114.660 113.494  96.213  1.00 41.21           C  
ATOM   2074  CG  LEU C  51     114.219 112.585  95.061  1.00 41.21           C  
ATOM   2075  CD1 LEU C  51     112.863 111.952  95.318  1.00 41.21           C  
ATOM   2076  CD2 LEU C  51     114.194 113.366  93.758  1.00 41.21           C  
ATOM   2077  N   ARG C  52     116.485 112.693  99.115  1.00 43.97           N  
ATOM   2078  CA  ARG C  52     117.547 113.097 100.022  1.00 43.97           C  
ATOM   2079  C   ARG C  52     118.907 112.745  99.433  1.00 43.97           C  
ATOM   2080  O   ARG C  52     119.036 111.804  98.645  1.00 43.97           O  
ATOM   2081  CB  ARG C  52     117.390 112.424 101.388  1.00 43.97           C  
ATOM   2082  CG  ARG C  52     115.951 112.235 101.829  1.00 43.97           C  
ATOM   2083  CD  ARG C  52     115.865 111.950 103.320  1.00 43.97           C  
ATOM   2084  NE  ARG C  52     114.486 111.930 103.802  1.00 43.97           N  
ATOM   2085  CZ  ARG C  52     113.626 110.941 103.580  1.00 43.97           C  
ATOM   2086  NH1 ARG C  52     113.997 109.874 102.885  1.00 43.97           N1+
ATOM   2087  NH2 ARG C  52     112.392 111.015 104.060  1.00 43.97           N  
ATOM   2088  N   GLY C  53     119.924 113.503  99.832  1.00 42.86           N  
ATOM   2089  CA  GLY C  53     121.273 113.252  99.365  1.00 42.86           C  
ATOM   2090  C   GLY C  53     122.116 114.491  99.152  1.00 42.86           C  
ATOM   2091  O   GLY C  53     123.347 114.407  99.151  1.00 42.86           O  
ATOM   2092  N   HIS C  54     121.481 115.644  98.975  1.00 42.96           N  
ATOM   2093  CA  HIS C  54     122.217 116.894  98.863  1.00 42.96           C  
ATOM   2094  C   HIS C  54     122.565 117.438 100.243  1.00 42.96           C  
ATOM   2095  O   HIS C  54     121.814 117.276 101.208  1.00 42.96           O  
ATOM   2096  CB  HIS C  54     121.416 117.932  98.078  1.00 42.96           C  
ATOM   2097  CG  HIS C  54     121.525 117.784  96.593  1.00 42.96           C  
ATOM   2098  CD2 HIS C  54     122.380 117.066  95.829  1.00 42.96           C  
ATOM   2099  ND1 HIS C  54     120.699 118.453  95.716  1.00 42.96           N  
ATOM   2100  CE1 HIS C  54     121.030 118.140  94.476  1.00 42.96           C  
ATOM   2101  NE2 HIS C  54     122.049 117.301  94.517  1.00 42.96           N  
ATOM   2102  N   LEU C  55     123.724 118.092 100.326  1.00 44.32           N  
ATOM   2103  CA  LEU C  55     124.239 118.615 101.586  1.00 44.32           C  
ATOM   2104  C   LEU C  55     124.373 120.133 101.569  1.00 44.32           C  
ATOM   2105  O   LEU C  55     125.132 120.694 102.365  1.00 44.32           O  
ATOM   2106  CB  LEU C  55     125.580 117.962 101.920  1.00 44.32           C  
ATOM   2107  CG  LEU C  55     125.548 116.433 101.956  1.00 44.32           C  
ATOM   2108  CD1 LEU C  55     126.949 115.858 101.935  1.00 44.32           C  
ATOM   2109  CD2 LEU C  55     124.787 115.946 103.177  1.00 44.32           C  
ATOM   2110  N   ALA C  56     123.651 120.808 100.682  1.00 44.14           N  
ATOM   2111  CA  ALA C  56     123.662 122.263 100.597  1.00 44.14           C  
ATOM   2112  C   ALA C  56     122.387 122.704  99.887  1.00 44.14           C  
ATOM   2113  O   ALA C  56     121.518 121.884  99.575  1.00 44.14           O  
ATOM   2114  CB  ALA C  56     124.924 122.764  99.887  1.00 44.14           C  
ATOM   2115  N   LYS C  57     122.277 124.002  99.626  1.00 44.05           N  
ATOM   2116  CA  LYS C  57     121.084 124.543  98.993  1.00 44.05           C  
ATOM   2117  C   LYS C  57     120.959 124.056  97.553  1.00 44.05           C  
ATOM   2118  O   LYS C  57     121.950 123.758  96.883  1.00 44.05           O  
ATOM   2119  CB  LYS C  57     121.109 126.070  99.024  1.00 44.05           C  
ATOM   2120  CG  LYS C  57     121.351 126.655 100.400  1.00 44.05           C  
ATOM   2121  CD  LYS C  57     121.448 128.169 100.345  1.00 44.05           C  
ATOM   2122  CE  LYS C  57     121.617 128.760 101.734  1.00 44.05           C  
ATOM   2123  NZ  LYS C  57     121.597 130.248 101.711  1.00 44.05           N1+
ATOM   2124  N   ILE C  58     119.718 123.984  97.081  1.00 42.62           N  
ATOM   2125  CA  ILE C  58     119.396 123.571  95.720  1.00 42.62           C  
ATOM   2126  C   ILE C  58     118.941 124.800  94.948  1.00 42.62           C  
ATOM   2127  O   ILE C  58     118.075 125.548  95.416  1.00 42.62           O  
ATOM   2128  CB  ILE C  58     118.314 122.478  95.708  1.00 42.62           C  
ATOM   2129  CG1 ILE C  58     118.870 121.182  96.292  1.00 42.62           C  
ATOM   2130  CG2 ILE C  58     117.795 122.248  94.300  1.00 42.62           C  
ATOM   2131  CD1 ILE C  58     117.869 120.408  97.091  1.00 42.62           C  
ATOM   2132  N   TYR C  59     119.526 125.010  93.769  1.00 44.25           N  
ATOM   2133  CA  TYR C  59     119.231 126.186  92.962  1.00 44.25           C  
ATOM   2134  C   TYR C  59     118.388 125.912  91.726  1.00 44.25           C  
ATOM   2135  O   TYR C  59     117.648 126.800  91.302  1.00 44.25           O  
ATOM   2136  CB  TYR C  59     120.532 126.874  92.532  1.00 44.25           C  
ATOM   2137  CG  TYR C  59     121.029 127.902  93.522  1.00 44.25           C  
ATOM   2138  CD1 TYR C  59     121.495 127.524  94.772  1.00 44.25           C  
ATOM   2139  CD2 TYR C  59     121.031 129.253  93.204  1.00 44.25           C  
ATOM   2140  CE1 TYR C  59     121.944 128.463  95.680  1.00 44.25           C  
ATOM   2141  CE2 TYR C  59     121.483 130.198  94.103  1.00 44.25           C  
ATOM   2142  CZ  TYR C  59     121.939 129.798  95.339  1.00 44.25           C  
ATOM   2143  OH  TYR C  59     122.388 130.736  96.239  1.00 44.25           O  
ATOM   2144  N   ALA C  60     118.467 124.721  91.134  1.00 41.55           N  
ATOM   2145  CA  ALA C  60     117.749 124.475  89.892  1.00 41.55           C  
ATOM   2146  C   ALA C  60     117.390 123.002  89.761  1.00 41.55           C  
ATOM   2147  O   ALA C  60     117.993 122.132  90.393  1.00 41.55           O  
ATOM   2148  CB  ALA C  60     118.570 124.927  88.679  1.00 41.55           C  
ATOM   2149  N   MET C  61     116.393 122.739  88.917  1.00 40.99           N  
ATOM   2150  CA  MET C  61     116.011 121.387  88.532  1.00 40.99           C  
ATOM   2151  C   MET C  61     115.346 121.442  87.164  1.00 40.99           C  
ATOM   2152  O   MET C  61     114.863 122.494  86.739  1.00 40.99           O  
ATOM   2153  CB  MET C  61     115.076 120.732  89.558  1.00 40.99           C  
ATOM   2154  CG  MET C  61     113.739 121.433  89.783  1.00 40.99           C  
ATOM   2155  SD  MET C  61     112.474 121.131  88.529  1.00 40.99           S  
ATOM   2156  CE  MET C  61     112.059 119.425  88.852  1.00 40.99           C  
ATOM   2157  N   HIS C  62     115.321 120.298  86.483  1.00 38.50           N  
ATOM   2158  CA  HIS C  62     114.664 120.192  85.188  1.00 38.50           C  
ATOM   2159  C   HIS C  62     114.185 118.762  84.977  1.00 38.50           C  
ATOM   2160  O   HIS C  62     114.915 117.809  85.259  1.00 38.50           O  
ATOM   2161  CB  HIS C  62     115.604 120.616  84.053  1.00 38.50           C  
ATOM   2162  CG  HIS C  62     114.895 121.029  82.801  1.00 38.50           C  
ATOM   2163  CD2 HIS C  62     113.810 121.814  82.606  1.00 38.50           C  
ATOM   2164  ND1 HIS C  62     115.299 120.618  81.550  1.00 38.50           N  
ATOM   2165  CE1 HIS C  62     114.492 121.129  80.638  1.00 38.50           C  
ATOM   2166  NE2 HIS C  62     113.581 121.860  81.253  1.00 38.50           N  
ATOM   2167  N   TRP C  63     112.957 118.623  84.480  1.00 38.56           N  
ATOM   2168  CA  TRP C  63     112.381 117.319  84.186  1.00 38.56           C  
ATOM   2169  C   TRP C  63     112.895 116.789  82.851  1.00 38.56           C  
ATOM   2170  O   TRP C  63     113.394 117.533  82.003  1.00 38.56           O  
ATOM   2171  CB  TRP C  63     110.853 117.391  84.137  1.00 38.56           C  
ATOM   2172  CG  TRP C  63     110.147 117.249  85.455  1.00 38.56           C  
ATOM   2173  CD1 TRP C  63     109.543 118.241  86.169  1.00 38.56           C  
ATOM   2174  CD2 TRP C  63     109.944 116.041  86.201  1.00 38.56           C  
ATOM   2175  CE2 TRP C  63     109.221 116.383  87.360  1.00 38.56           C  
ATOM   2176  CE3 TRP C  63     110.309 114.705  86.004  1.00 38.56           C  
ATOM   2177  NE1 TRP C  63     108.990 117.731  87.316  1.00 38.56           N  
ATOM   2178  CZ2 TRP C  63     108.856 115.440  88.318  1.00 38.56           C  
ATOM   2179  CZ3 TRP C  63     109.947 113.771  86.957  1.00 38.56           C  
ATOM   2180  CH2 TRP C  63     109.227 114.143  88.098  1.00 38.56           C  
ATOM   2181  N   GLY C  64     112.758 115.478  82.669  1.00 39.66           N  
ATOM   2182  CA  GLY C  64     113.027 114.844  81.400  1.00 39.66           C  
ATOM   2183  C   GLY C  64     111.756 114.660  80.590  1.00 39.66           C  
ATOM   2184  O   GLY C  64     110.648 114.725  81.115  1.00 39.66           O  
ATOM   2185  N   THR C  65     111.930 114.429  79.288  1.00 41.23           N  
ATOM   2186  CA  THR C  65     110.782 114.268  78.403  1.00 41.23           C  
ATOM   2187  C   THR C  65     110.036 112.961  78.627  1.00 41.23           C  
ATOM   2188  O   THR C  65     108.905 112.827  78.152  1.00 41.23           O  
ATOM   2189  CB  THR C  65     111.221 114.364  76.941  1.00 41.23           C  
ATOM   2190  CG2 THR C  65     111.870 115.708  76.668  1.00 41.23           C  
ATOM   2191  OG1 THR C  65     112.153 113.315  76.648  1.00 41.23           O  
ATOM   2192  N   ASP C  66     110.630 112.003  79.332  1.00 40.87           N  
ATOM   2193  CA  ASP C  66     109.969 110.745  79.648  1.00 40.87           C  
ATOM   2194  C   ASP C  66     109.174 110.804  80.945  1.00 40.87           C  
ATOM   2195  O   ASP C  66     108.526 109.814  81.300  1.00 40.87           O  
ATOM   2196  CB  ASP C  66     111.000 109.613  79.724  1.00 40.87           C  
ATOM   2197  CG  ASP C  66     111.870 109.698  80.961  1.00 40.87           C  
ATOM   2198  OD1 ASP C  66     112.255 110.821  81.345  1.00 40.87           O  
ATOM   2199  OD2 ASP C  66     112.171 108.639  81.548  1.00 40.87           O1-
ATOM   2200  N   SER C  67     109.219 111.932  81.657  1.00 39.90           N  
ATOM   2201  CA  SER C  67     108.456 112.145  82.888  1.00 39.90           C  
ATOM   2202  C   SER C  67     108.848 111.166  83.990  1.00 39.90           C  
ATOM   2203  O   SER C  67     108.043 110.858  84.871  1.00 39.90           O  
ATOM   2204  CB  SER C  67     106.949 112.076  82.628  1.00 39.90           C  
ATOM   2205  OG  SER C  67     106.549 113.052  81.685  1.00 39.90           O  
ATOM   2206  N   ARG C  68     110.084 110.672  83.961  1.00 38.25           N  
ATOM   2207  CA  ARG C  68     110.553 109.771  85.006  1.00 38.25           C  
ATOM   2208  C   ARG C  68     111.916 110.196  85.540  1.00 38.25           C  
ATOM   2209  O   ARG C  68     112.244 109.931  86.700  1.00 38.25           O  
ATOM   2210  CB  ARG C  68     110.610 108.333  84.483  1.00 38.25           C  
ATOM   2211  CG  ARG C  68     110.950 107.307  85.549  1.00 38.25           C  
ATOM   2212  CD  ARG C  68     110.639 105.894  85.103  1.00 38.25           C  
ATOM   2213  NE  ARG C  68     111.109 104.918  86.081  1.00 38.25           N  
ATOM   2214  CZ  ARG C  68     110.748 103.641  86.100  1.00 38.25           C  
ATOM   2215  NH1 ARG C  68     111.229 102.830  87.029  1.00 38.25           N1+
ATOM   2216  NH2 ARG C  68     109.906 103.173  85.190  1.00 38.25           N  
ATOM   2217  N   LEU C  69     112.708 110.872  84.713  1.00 37.62           N  
ATOM   2218  CA  LEU C  69     114.051 111.294  85.077  1.00 37.62           C  
ATOM   2219  C   LEU C  69     114.096 112.802  85.285  1.00 37.62           C  
ATOM   2220  O   LEU C  69     113.393 113.560  84.610  1.00 37.62           O  
ATOM   2221  CB  LEU C  69     115.065 110.894  84.000  1.00 37.62           C  
ATOM   2222  CG  LEU C  69     115.416 109.414  83.843  1.00 37.62           C  
ATOM   2223  CD1 LEU C  69     115.939 109.141  82.447  1.00 37.62           C  
ATOM   2224  CD2 LEU C  69     116.435 108.988  84.882  1.00 37.62           C  
ATOM   2225  N   LEU C  70     114.929 113.232  86.231  1.00 37.81           N  
ATOM   2226  CA  LEU C  70     115.137 114.651  86.481  1.00 37.81           C  
ATOM   2227  C   LEU C  70     116.555 114.865  86.990  1.00 37.81           C  
ATOM   2228  O   LEU C  70     117.205 113.942  87.485  1.00 37.81           O  
ATOM   2229  CB  LEU C  70     114.107 115.209  87.474  1.00 37.81           C  
ATOM   2230  CG  LEU C  70     114.067 114.665  88.903  1.00 37.81           C  
ATOM   2231  CD1 LEU C  70     114.871 115.545  89.847  1.00 37.81           C  
ATOM   2232  CD2 LEU C  70     112.635 114.543  89.380  1.00 37.81           C  
ATOM   2233  N   VAL C  71     117.029 116.103  86.859  1.00 37.90           N  
ATOM   2234  CA  VAL C  71     118.374 116.490  87.262  1.00 37.90           C  
ATOM   2235  C   VAL C  71     118.277 117.684  88.203  1.00 37.90           C  
ATOM   2236  O   VAL C  71     117.390 118.532  88.069  1.00 37.90           O  
ATOM   2237  CB  VAL C  71     119.268 116.808  86.036  1.00 37.90           C  
ATOM   2238  CG1 VAL C  71     118.736 118.007  85.268  1.00 37.90           C  
ATOM   2239  CG2 VAL C  71     120.714 117.030  86.455  1.00 37.90           C  
ATOM   2240  N   SER C  72     119.182 117.734  89.180  1.00 39.74           N  
ATOM   2241  CA  SER C  72     119.189 118.786  90.185  1.00 39.74           C  
ATOM   2242  C   SER C  72     120.599 119.331  90.366  1.00 39.74           C  
ATOM   2243  O   SER C  72     121.586 118.629  90.138  1.00 39.74           O  
ATOM   2244  CB  SER C  72     118.656 118.281  91.531  1.00 39.74           C  
ATOM   2245  OG  SER C  72     117.298 117.897  91.427  1.00 39.74           O  
ATOM   2246  N   ALA C  73     120.679 120.590  90.791  1.00 40.94           N  
ATOM   2247  CA  ALA C  73     121.940 121.288  91.000  1.00 40.94           C  
ATOM   2248  C   ALA C  73     121.999 121.844  92.415  1.00 40.94           C  
ATOM   2249  O   ALA C  73     121.007 122.369  92.928  1.00 40.94           O  
ATOM   2250  CB  ALA C  73     122.118 122.422  89.988  1.00 40.94           C  
ATOM   2251  N   SER C  74     123.169 121.732  93.040  1.00 42.83           N  
ATOM   2252  CA  SER C  74     123.355 122.153  94.420  1.00 42.83           C  
ATOM   2253  C   SER C  74     124.694 122.860  94.566  1.00 42.83           C  
ATOM   2254  O   SER C  74     125.604 122.688  93.752  1.00 42.83           O  
ATOM   2255  CB  SER C  74     123.277 120.966  95.387  1.00 42.83           C  
ATOM   2256  OG  SER C  74     123.658 121.349  96.696  1.00 42.83           O  
ATOM   2257  N   GLN C  75     124.802 123.667  95.623  1.00 45.57           N  
ATOM   2258  CA  GLN C  75     126.029 124.404  95.903  1.00 45.57           C  
ATOM   2259  C   GLN C  75     127.153 123.525  96.433  1.00 45.57           C  
ATOM   2260  O   GLN C  75     128.284 124.006  96.546  1.00 45.57           O  
ATOM   2261  CB  GLN C  75     125.753 125.535  96.894  1.00 45.57           C  
ATOM   2262  CG  GLN C  75     124.865 126.633  96.343  1.00 45.57           C  
ATOM   2263  CD  GLN C  75     125.624 127.582  95.436  1.00 45.57           C  
ATOM   2264  NE2 GLN C  75     124.897 128.330  94.616  1.00 45.57           N  
ATOM   2265  OE1 GLN C  75     126.853 127.638  95.471  1.00 45.57           O  
ATOM   2266  N   ASP C  76     126.880 122.262  96.763  1.00 44.65           N  
ATOM   2267  CA  ASP C  76     127.958 121.357  97.141  1.00 44.65           C  
ATOM   2268  C   ASP C  76     128.859 121.004  95.965  1.00 44.65           C  
ATOM   2269  O   ASP C  76     129.926 120.421  96.179  1.00 44.65           O  
ATOM   2270  CB  ASP C  76     127.393 120.080  97.767  1.00 44.65           C  
ATOM   2271  CG  ASP C  76     126.273 119.469  96.948  1.00 44.65           C  
ATOM   2272  OD1 ASP C  76     126.491 119.177  95.754  1.00 44.65           O  
ATOM   2273  OD2 ASP C  76     125.173 119.271  97.503  1.00 44.65           O1-
ATOM   2274  N   GLY C  77     128.456 121.336  94.742  1.00 42.85           N  
ATOM   2275  CA  GLY C  77     129.295 121.121  93.584  1.00 42.85           C  
ATOM   2276  C   GLY C  77     129.037 119.845  92.822  1.00 42.85           C  
ATOM   2277  O   GLY C  77     129.971 119.291  92.233  1.00 42.85           O  
ATOM   2278  N   LYS C  78     127.799 119.355  92.809  1.00 42.96           N  
ATOM   2279  CA  LYS C  78     127.484 118.099  92.147  1.00 42.96           C  
ATOM   2280  C   LYS C  78     126.139 118.185  91.442  1.00 42.96           C  
ATOM   2281  O   LYS C  78     125.261 118.961  91.826  1.00 42.96           O  
ATOM   2282  CB  LYS C  78     127.476 116.931  93.140  1.00 42.96           C  
ATOM   2283  CG  LYS C  78     128.839 116.635  93.730  1.00 42.96           C  
ATOM   2284  CD  LYS C  78     128.804 115.475  94.690  1.00 42.96           C  
ATOM   2285  CE  LYS C  78     130.199 115.156  95.185  1.00 42.96           C  
ATOM   2286  NZ  LYS C  78     130.736 116.260  96.023  1.00 42.96           N1+
ATOM   2287  N   LEU C  79     125.998 117.373  90.398  1.00 40.66           N  
ATOM   2288  CA  LEU C  79     124.744 117.164  89.691  1.00 40.66           C  
ATOM   2289  C   LEU C  79     124.286 115.731  89.926  1.00 40.66           C  
ATOM   2290  O   LEU C  79     125.098 114.802  89.894  1.00 40.66           O  
ATOM   2291  CB  LEU C  79     124.908 117.414  88.188  1.00 40.66           C  
ATOM   2292  CG  LEU C  79     124.944 118.843  87.642  1.00 40.66           C  
ATOM   2293  CD1 LEU C  79     124.920 118.825  86.125  1.00 40.66           C  
ATOM   2294  CD2 LEU C  79     123.797 119.674  88.175  1.00 40.66           C  
ATOM   2295  N   ILE C  80     122.991 115.549  90.167  1.00 38.55           N  
ATOM   2296  CA  ILE C  80     122.426 114.230  90.429  1.00 38.55           C  
ATOM   2297  C   ILE C  80     121.254 113.999  89.487  1.00 38.55           C  
ATOM   2298  O   ILE C  80     120.420 114.890  89.295  1.00 38.55           O  
ATOM   2299  CB  ILE C  80     121.981 114.075  91.896  1.00 38.55           C  
ATOM   2300  CG1 ILE C  80     123.185 114.170  92.832  1.00 38.55           C  
ATOM   2301  CG2 ILE C  80     121.273 112.749  92.104  1.00 38.55           C  
ATOM   2302  CD1 ILE C  80     122.851 113.928  94.283  1.00 38.55           C  
ATOM   2303  N   ILE C  81     121.198 112.809  88.895  1.00 38.16           N  
ATOM   2304  CA  ILE C  81     120.075 112.372  88.075  1.00 38.16           C  
ATOM   2305  C   ILE C  81     119.305 111.325  88.869  1.00 38.16           C  
ATOM   2306  O   ILE C  81     119.867 110.296  89.261  1.00 38.16           O  
ATOM   2307  CB  ILE C  81     120.544 111.818  86.722  1.00 38.16           C  
ATOM   2308  CG1 ILE C  81     121.150 112.939  85.876  1.00 38.16           C  
ATOM   2309  CG2 ILE C  81     119.393 111.149  85.988  1.00 38.16           C  
ATOM   2310  CD1 ILE C  81     121.924 112.457  84.680  1.00 38.16           C  
ATOM   2311  N   TRP C  82     118.026 111.589  89.109  1.00 38.79           N  
ATOM   2312  CA  TRP C  82     117.185 110.751  89.949  1.00 38.79           C  
ATOM   2313  C   TRP C  82     116.247 109.896  89.105  1.00 38.79           C  
ATOM   2314  O   TRP C  82     115.960 110.198  87.945  1.00 38.79           O  
ATOM   2315  CB  TRP C  82     116.357 111.605  90.916  1.00 38.79           C  
ATOM   2316  CG  TRP C  82     117.151 112.557  91.752  1.00 38.79           C  
ATOM   2317  CD1 TRP C  82     117.613 113.783  91.380  1.00 38.79           C  
ATOM   2318  CD2 TRP C  82     117.555 112.374  93.113  1.00 38.79           C  
ATOM   2319  CE2 TRP C  82     118.268 113.526  93.495  1.00 38.79           C  
ATOM   2320  CE3 TRP C  82     117.390 111.344  94.044  1.00 38.79           C  
ATOM   2321  NE1 TRP C  82     118.291 114.370  92.417  1.00 38.79           N  
ATOM   2322  CZ2 TRP C  82     118.815 113.678  94.765  1.00 38.79           C  
ATOM   2323  CZ3 TRP C  82     117.932 111.498  95.303  1.00 38.79           C  
ATOM   2324  CH2 TRP C  82     118.636 112.655  95.653  1.00 38.79           C  
ATOM   2325  N   ASP C  83     115.769 108.815  89.713  1.00 39.32           N  
ATOM   2326  CA  ASP C  83     114.674 108.008  89.180  1.00 39.32           C  
ATOM   2327  C   ASP C  83     113.503 108.187  90.139  1.00 39.32           C  
ATOM   2328  O   ASP C  83     113.454 107.553  91.196  1.00 39.32           O  
ATOM   2329  CB  ASP C  83     115.079 106.544  89.044  1.00 39.32           C  
ATOM   2330  CG  ASP C  83     113.966 105.680  88.481  1.00 39.32           C  
ATOM   2331  OD1 ASP C  83     113.981 104.457  88.723  1.00 39.32           O  
ATOM   2332  OD2 ASP C  83     113.076 106.224  87.797  1.00 39.32           O1-
ATOM   2333  N   SER C  84     112.559 109.051  89.765  1.00 39.05           N  
ATOM   2334  CA  SER C  84     111.518 109.469  90.698  1.00 39.05           C  
ATOM   2335  C   SER C  84     110.602 108.320  91.103  1.00 39.05           C  
ATOM   2336  O   SER C  84     110.040 108.343  92.203  1.00 39.05           O  
ATOM   2337  CB  SER C  84     110.703 110.609  90.090  1.00 39.05           C  
ATOM   2338  OG  SER C  84     110.122 110.218  88.860  1.00 39.05           O  
ATOM   2339  N   TYR C  85     110.429 107.318  90.238  1.00 39.13           N  
ATOM   2340  CA  TYR C  85     109.536 106.210  90.565  1.00 39.13           C  
ATOM   2341  C   TYR C  85     110.060 105.402  91.747  1.00 39.13           C  
ATOM   2342  O   TYR C  85     109.286 104.998  92.623  1.00 39.13           O  
ATOM   2343  CB  TYR C  85     109.344 105.307  89.347  1.00 39.13           C  
ATOM   2344  CG  TYR C  85     108.356 105.821  88.323  1.00 39.13           C  
ATOM   2345  CD1 TYR C  85     108.153 107.181  88.144  1.00 39.13           C  
ATOM   2346  CD2 TYR C  85     107.639 104.943  87.524  1.00 39.13           C  
ATOM   2347  CE1 TYR C  85     107.259 107.651  87.207  1.00 39.13           C  
ATOM   2348  CE2 TYR C  85     106.744 105.405  86.582  1.00 39.13           C  
ATOM   2349  CZ  TYR C  85     106.557 106.759  86.428  1.00 39.13           C  
ATOM   2350  OH  TYR C  85     105.665 107.224  85.492  1.00 39.13           O  
ATOM   2351  N   THR C  86     111.368 105.154  91.790  1.00 39.87           N  
ATOM   2352  CA  THR C  86     111.971 104.320  92.820  1.00 39.87           C  
ATOM   2353  C   THR C  86     112.925 105.078  93.733  1.00 39.87           C  
ATOM   2354  O   THR C  86     113.481 104.475  94.656  1.00 39.87           O  
ATOM   2355  CB  THR C  86     112.717 103.142  92.179  1.00 39.87           C  
ATOM   2356  CG2 THR C  86     111.930 102.578  91.008  1.00 39.87           C  
ATOM   2357  OG1 THR C  86     114.000 103.581  91.716  1.00 39.87           O  
ATOM   2358  N   THR C  87     113.128 106.377  93.501  1.00 40.42           N  
ATOM   2359  CA  THR C  87     114.063 107.204  94.271  1.00 40.42           C  
ATOM   2360  C   THR C  87     115.487 106.655  94.228  1.00 40.42           C  
ATOM   2361  O   THR C  87     116.248 106.801  95.187  1.00 40.42           O  
ATOM   2362  CB  THR C  87     113.607 107.380  95.724  1.00 40.42           C  
ATOM   2363  CG2 THR C  87     112.156 107.827  95.778  1.00 40.42           C  
ATOM   2364  OG1 THR C  87     113.750 106.141  96.430  1.00 40.42           O  
ATOM   2365  N   ASN C  88     115.865 106.029  93.118  1.00 40.66           N  
ATOM   2366  CA  ASN C  88     117.233 105.574  92.922  1.00 40.66           C  
ATOM   2367  C   ASN C  88     118.069 106.676  92.286  1.00 40.66           C  
ATOM   2368  O   ASN C  88     117.569 107.497  91.512  1.00 40.66           O  
ATOM   2369  CB  ASN C  88     117.279 104.322  92.043  1.00 40.66           C  
ATOM   2370  CG  ASN C  88     117.009 103.051  92.820  1.00 40.66           C  
ATOM   2371  ND2 ASN C  88     117.782 102.828  93.874  1.00 40.66           N  
ATOM   2372  OD1 ASN C  88     116.115 102.279  92.479  1.00 40.66           O  
ATOM   2373  N   LYS C  89     119.354 106.688  92.621  1.00 40.18           N  
ATOM   2374  CA  LYS C  89     120.307 107.621  92.038  1.00 40.18           C  
ATOM   2375  C   LYS C  89     121.005 106.953  90.861  1.00 40.18           C  
ATOM   2376  O   LYS C  89     121.552 105.855  91.000  1.00 40.18           O  
ATOM   2377  CB  LYS C  89     121.333 108.079  93.074  1.00 40.18           C  
ATOM   2378  CG  LYS C  89     120.795 109.075  94.079  1.00 40.18           C  
ATOM   2379  CD  LYS C  89     121.814 109.374  95.160  1.00 40.18           C  
ATOM   2380  CE  LYS C  89     121.179 110.121  96.319  1.00 40.18           C  
ATOM   2381  NZ  LYS C  89     120.485 109.200  97.258  1.00 40.18           N1+
ATOM   2382  N   VAL C  90     120.982 107.616  89.709  1.00 39.07           N  
ATOM   2383  CA  VAL C  90     121.550 107.050  88.490  1.00 39.07           C  
ATOM   2384  C   VAL C  90     122.979 107.525  88.269  1.00 39.07           C  
ATOM   2385  O   VAL C  90     123.871 106.726  87.975  1.00 39.07           O  
ATOM   2386  CB  VAL C  90     120.651 107.388  87.282  1.00 39.07           C  
ATOM   2387  CG1 VAL C  90     121.137 106.669  86.038  1.00 39.07           C  
ATOM   2388  CG2 VAL C  90     119.207 107.029  87.579  1.00 39.07           C  
ATOM   2389  N   HIS C  91     123.225 108.827  88.408  1.00 39.66           N  
ATOM   2390  CA  HIS C  91     124.540 109.399  88.160  1.00 39.66           C  
ATOM   2391  C   HIS C  91     124.850 110.453  89.214  1.00 39.66           C  
ATOM   2392  O   HIS C  91     123.954 110.997  89.863  1.00 39.66           O  
ATOM   2393  CB  HIS C  91     124.635 110.026  86.762  1.00 39.66           C  
ATOM   2394  CG  HIS C  91     124.640 109.028  85.646  1.00 39.66           C  
ATOM   2395  CD2 HIS C  91     125.515 108.045  85.331  1.00 39.66           C  
ATOM   2396  ND1 HIS C  91     123.650 108.980  84.689  1.00 39.66           N  
ATOM   2397  CE1 HIS C  91     123.913 108.008  83.834  1.00 39.66           C  
ATOM   2398  NE2 HIS C  91     125.039 107.425  84.202  1.00 39.66           N  
ATOM   2399  N   ALA C  92     126.141 110.735  89.373  1.00 40.24           N  
ATOM   2400  CA  ALA C  92     126.620 111.804  90.247  1.00 40.24           C  
ATOM   2401  C   ALA C  92     127.810 112.459  89.561  1.00 40.24           C  
ATOM   2402  O   ALA C  92     128.861 111.830  89.409  1.00 40.24           O  
ATOM   2403  CB  ALA C  92     127.004 111.269  91.626  1.00 40.24           C  
ATOM   2404  N   ILE C  93     127.649 113.711  89.147  1.00 41.28           N  
ATOM   2405  CA  ILE C  93     128.618 114.405  88.308  1.00 41.28           C  
ATOM   2406  C   ILE C  93     129.273 115.507  89.140  1.00 41.28           C  
ATOM   2407  O   ILE C  93     128.609 116.492  89.493  1.00 41.28           O  
ATOM   2408  CB  ILE C  93     127.959 114.980  87.048  1.00 41.28           C  
ATOM   2409  CG1 ILE C  93     127.097 113.916  86.368  1.00 41.28           C  
ATOM   2410  CG2 ILE C  93     129.012 115.513  86.092  1.00 41.28           C  
ATOM   2411  CD1 ILE C  93     126.235 114.453  85.256  1.00 41.28           C  
ATOM   2412  N   PRO C  94     130.555 115.390  89.476  1.00 41.70           N  
ATOM   2413  CA  PRO C  94     131.251 116.505  90.128  1.00 41.70           C  
ATOM   2414  C   PRO C  94     131.478 117.661  89.166  1.00 41.70           C  
ATOM   2415  O   PRO C  94     131.574 117.480  87.950  1.00 41.70           O  
ATOM   2416  CB  PRO C  94     132.577 115.883  90.577  1.00 41.70           C  
ATOM   2417  CG  PRO C  94     132.782 114.730  89.664  1.00 41.70           C  
ATOM   2418  CD  PRO C  94     131.419 114.208  89.319  1.00 41.70           C  
ATOM   2419  N   LEU C  95     131.571 118.864  89.728  1.00 41.54           N  
ATOM   2420  CA  LEU C  95     131.713 120.086  88.951  1.00 41.54           C  
ATOM   2421  C   LEU C  95     133.010 120.799  89.311  1.00 41.54           C  
ATOM   2422  O   LEU C  95     133.467 120.750  90.456  1.00 41.54           O  
ATOM   2423  CB  LEU C  95     130.528 121.030  89.180  1.00 41.54           C  
ATOM   2424  CG  LEU C  95     129.141 120.488  88.837  1.00 41.54           C  
ATOM   2425  CD1 LEU C  95     128.071 121.494  89.211  1.00 41.54           C  
ATOM   2426  CD2 LEU C  95     129.049 120.120  87.368  1.00 41.54           C  
ATOM   2427  N   ARG C  96     133.601 121.465  88.315  1.00 42.41           N  
ATOM   2428  CA  ARG C  96     134.836 122.207  88.550  1.00 42.41           C  
ATOM   2429  C   ARG C  96     134.596 123.422  89.438  1.00 42.41           C  
ATOM   2430  O   ARG C  96     135.438 123.760  90.277  1.00 42.41           O  
ATOM   2431  CB  ARG C  96     135.458 122.626  87.219  1.00 42.41           C  
ATOM   2432  N   SER C  97     133.459 124.092  89.268  1.00 43.74           N  
ATOM   2433  CA  SER C  97     133.081 125.235  90.087  1.00 43.74           C  
ATOM   2434  C   SER C  97     131.816 124.906  90.864  1.00 43.74           C  
ATOM   2435  O   SER C  97     130.903 124.261  90.338  1.00 43.74           O  
ATOM   2436  CB  SER C  97     132.860 126.486  89.230  1.00 43.74           C  
ATOM   2437  N   SER C  98     131.764 125.350  92.118  1.00 44.22           N  
ATOM   2438  CA  SER C  98     130.645 125.062  93.003  1.00 44.22           C  
ATOM   2439  C   SER C  98     129.595 126.166  93.016  1.00 44.22           C  
ATOM   2440  O   SER C  98     128.613 126.062  93.758  1.00 44.22           O  
ATOM   2441  CB  SER C  98     131.150 124.810  94.424  1.00 44.22           C  
ATOM   2442  OG  SER C  98     132.039 125.833  94.837  1.00 44.22           O  
ATOM   2443  N   TRP C  99     129.772 127.215  92.221  1.00 44.73           N  
ATOM   2444  CA  TRP C  99     128.828 128.328  92.150  1.00 44.73           C  
ATOM   2445  C   TRP C  99     127.985 128.137  90.892  1.00 44.73           C  
ATOM   2446  O   TRP C  99     128.282 128.695  89.835  1.00 44.73           O  
ATOM   2447  CB  TRP C  99     129.558 129.667  92.146  1.00 44.73           C  
ATOM   2448  CG  TRP C  99     130.599 129.789  93.217  1.00 44.73           C  
ATOM   2449  CD1 TRP C  99     131.951 129.792  93.047  1.00 44.73           C  
ATOM   2450  CD2 TRP C  99     130.373 129.929  94.625  1.00 44.73           C  
ATOM   2451  CE2 TRP C  99     131.635 130.008  95.244  1.00 44.73           C  
ATOM   2452  CE3 TRP C  99     129.227 129.992  95.422  1.00 44.73           C  
ATOM   2453  NE1 TRP C  99     132.582 129.922  94.259  1.00 44.73           N  
ATOM   2454  CZ2 TRP C  99     131.783 130.145  96.620  1.00 44.73           C  
ATOM   2455  CZ3 TRP C  99     129.376 130.130  96.787  1.00 44.73           C  
ATOM   2456  CH2 TRP C  99     130.643 130.204  97.372  1.00 44.73           C  
ATOM   2457  N   VAL C 100     126.925 127.342  91.015  1.00 44.26           N  
ATOM   2458  CA  VAL C 100     126.067 126.976  89.896  1.00 44.26           C  
ATOM   2459  C   VAL C 100     124.673 127.535  90.145  1.00 44.26           C  
ATOM   2460  O   VAL C 100     124.173 127.503  91.274  1.00 44.26           O  
ATOM   2461  CB  VAL C 100     126.032 125.444  89.691  1.00 44.26           C  
ATOM   2462  CG1 VAL C 100     125.551 124.736  90.947  1.00 44.26           C  
ATOM   2463  CG2 VAL C 100     125.162 125.079  88.499  1.00 44.26           C  
ATOM   2464  N   MET C 101     124.055 128.071  89.090  1.00 45.51           N  
ATOM   2465  CA  MET C 101     122.743 128.686  89.206  1.00 45.51           C  
ATOM   2466  C   MET C 101     121.703 128.139  88.237  1.00 45.51           C  
ATOM   2467  O   MET C 101     120.544 128.560  88.308  1.00 45.51           O  
ATOM   2468  CB  MET C 101     122.845 130.206  89.013  1.00 45.51           C  
ATOM   2469  CG  MET C 101     123.760 130.902  89.999  1.00 45.51           C  
ATOM   2470  SD  MET C 101     123.760 132.687  89.778  1.00 45.51           S  
ATOM   2471  CE  MET C 101     125.406 132.928  89.130  1.00 45.51           C  
ATOM   2472  N   THR C 102     122.068 127.223  87.342  1.00 44.36           N  
ATOM   2473  CA  THR C 102     121.106 126.709  86.376  1.00 44.36           C  
ATOM   2474  C   THR C 102     121.553 125.342  85.880  1.00 44.36           C  
ATOM   2475  O   THR C 102     122.724 124.972  85.988  1.00 44.36           O  
ATOM   2476  CB  THR C 102     120.925 127.674  85.198  1.00 44.36           C  
ATOM   2477  CG2 THR C 102     122.200 127.769  84.379  1.00 44.36           C  
ATOM   2478  OG1 THR C 102     119.854 127.217  84.363  1.00 44.36           O  
ATOM   2479  N   CYS C 103     120.592 124.595  85.340  1.00 42.54           N  
ATOM   2480  CA  CYS C 103     120.850 123.291  84.746  1.00 42.54           C  
ATOM   2481  C   CYS C 103     119.740 122.980  83.753  1.00 42.54           C  
ATOM   2482  O   CYS C 103     118.639 123.530  83.836  1.00 42.54           O  
ATOM   2483  CB  CYS C 103     120.953 122.195  85.812  1.00 42.54           C  
ATOM   2484  SG  CYS C 103     119.383 121.730  86.565  1.00 42.54           S  
ATOM   2485  N   ALA C 104     120.043 122.090  82.809  1.00 40.81           N  
ATOM   2486  CA  ALA C 104     119.089 121.744  81.765  1.00 40.81           C  
ATOM   2487  C   ALA C 104     119.301 120.299  81.336  1.00 40.81           C  
ATOM   2488  O   ALA C 104     120.375 119.725  81.524  1.00 40.81           O  
ATOM   2489  CB  ALA C 104     119.210 122.682  80.559  1.00 40.81           C  
ATOM   2490  N   TYR C 105     118.255 119.721  80.749  1.00 43.10           N  
ATOM   2491  CA  TYR C 105     118.258 118.338  80.293  1.00 43.10           C  
ATOM   2492  C   TYR C 105     117.815 118.311  78.838  1.00 43.10           C  
ATOM   2493  O   TYR C 105     116.783 118.894  78.493  1.00 43.10           O  
ATOM   2494  CB  TYR C 105     117.328 117.481  81.161  1.00 43.10           C  
ATOM   2495  CG  TYR C 105     117.289 116.013  80.807  1.00 43.10           C  
ATOM   2496  CD1 TYR C 105     118.330 115.167  81.161  1.00 43.10           C  
ATOM   2497  CD2 TYR C 105     116.210 115.472  80.123  1.00 43.10           C  
ATOM   2498  CE1 TYR C 105     118.300 113.825  80.847  1.00 43.10           C  
ATOM   2499  CE2 TYR C 105     116.171 114.127  79.801  1.00 43.10           C  
ATOM   2500  CZ  TYR C 105     117.219 113.309  80.166  1.00 43.10           C  
ATOM   2501  OH  TYR C 105     117.187 111.970  79.850  1.00 43.10           O  
ATOM   2502  N   ALA C 106     118.593 117.644  77.989  1.00 41.06           N  
ATOM   2503  CA  ALA C 106     118.305 117.638  76.564  1.00 41.06           C  
ATOM   2504  C   ALA C 106     117.049 116.819  76.265  1.00 41.06           C  
ATOM   2505  O   ALA C 106     116.772 115.822  76.938  1.00 41.06           O  
ATOM   2506  CB  ALA C 106     119.486 117.077  75.780  1.00 41.06           C  
ATOM   2507  N   PRO C 107     116.264 117.231  75.264  1.00 40.93           N  
ATOM   2508  CA  PRO C 107     115.059 116.457  74.915  1.00 40.93           C  
ATOM   2509  C   PRO C 107     115.351 115.017  74.535  1.00 40.93           C  
ATOM   2510  O   PRO C 107     114.556 114.124  74.854  1.00 40.93           O  
ATOM   2511  CB  PRO C 107     114.459 117.235  73.735  1.00 40.93           C  
ATOM   2512  CG  PRO C 107     115.128 118.552  73.710  1.00 40.93           C  
ATOM   2513  CD  PRO C 107     116.331 118.537  74.588  1.00 40.93           C  
ATOM   2514  N   SER C 108     116.470 114.762  73.855  1.00 43.10           N  
ATOM   2515  CA  SER C 108     116.801 113.396  73.466  1.00 43.10           C  
ATOM   2516  C   SER C 108     117.240 112.560  74.660  1.00 43.10           C  
ATOM   2517  O   SER C 108     117.080 111.335  74.648  1.00 43.10           O  
ATOM   2518  CB  SER C 108     117.891 113.403  72.396  1.00 43.10           C  
ATOM   2519  OG  SER C 108     119.112 113.895  72.914  1.00 43.10           O  
ATOM   2520  N   GLY C 109     117.792 113.193  75.690  1.00 42.70           N  
ATOM   2521  CA  GLY C 109     118.248 112.483  76.864  1.00 42.70           C  
ATOM   2522  C   GLY C 109     119.709 112.102  76.864  1.00 42.70           C  
ATOM   2523  O   GLY C 109     120.120 111.299  77.709  1.00 42.70           O  
ATOM   2524  N   ASN C 110     120.508 112.652  75.951  1.00 44.23           N  
ATOM   2525  CA  ASN C 110     121.915 112.296  75.847  1.00 44.23           C  
ATOM   2526  C   ASN C 110     122.850 113.293  76.516  1.00 44.23           C  
ATOM   2527  O   ASN C 110     123.998 112.937  76.803  1.00 44.23           O  
ATOM   2528  CB  ASN C 110     122.315 112.151  74.374  1.00 44.23           C  
ATOM   2529  CG  ASN C 110     121.492 111.108  73.646  1.00 44.23           C  
ATOM   2530  ND2 ASN C 110     121.754 110.945  72.356  1.00 44.23           N  
ATOM   2531  OD1 ASN C 110     120.626 110.463  74.234  1.00 44.23           O  
ATOM   2532  N   TYR C 111     122.399 114.520  76.776  1.00 43.08           N  
ATOM   2533  CA  TYR C 111     123.264 115.553  77.327  1.00 43.08           C  
ATOM   2534  C   TYR C 111     122.538 116.332  78.414  1.00 43.08           C  
ATOM   2535  O   TYR C 111     121.307 116.408  78.432  1.00 43.08           O  
ATOM   2536  CB  TYR C 111     123.749 116.528  76.242  1.00 43.08           C  
ATOM   2537  CG  TYR C 111     124.394 115.865  75.048  1.00 43.08           C  
ATOM   2538  CD1 TYR C 111     123.657 115.570  73.911  1.00 43.08           C  
ATOM   2539  CD2 TYR C 111     125.741 115.538  75.057  1.00 43.08           C  
ATOM   2540  CE1 TYR C 111     124.242 114.964  72.819  1.00 43.08           C  
ATOM   2541  CE2 TYR C 111     126.334 114.932  73.969  1.00 43.08           C  
ATOM   2542  CZ  TYR C 111     125.580 114.648  72.854  1.00 43.08           C  
ATOM   2543  OH  TYR C 111     126.167 114.044  71.767  1.00 43.08           O  
ATOM   2544  N   VAL C 112     123.325 116.909  79.324  1.00 42.27           N  
ATOM   2545  CA  VAL C 112     122.850 117.869  80.311  1.00 42.27           C  
ATOM   2546  C   VAL C 112     123.793 119.065  80.296  1.00 42.27           C  
ATOM   2547  O   VAL C 112     124.936 118.978  79.844  1.00 42.27           O  
ATOM   2548  CB  VAL C 112     122.759 117.275  81.736  1.00 42.27           C  
ATOM   2549  CG1 VAL C 112     121.721 116.170  81.794  1.00 42.27           C  
ATOM   2550  CG2 VAL C 112     124.114 116.761  82.188  1.00 42.27           C  
ATOM   2551  N   ALA C 113     123.299 120.193  80.800  1.00 42.68           N  
ATOM   2552  CA  ALA C 113     124.072 121.425  80.821  1.00 42.68           C  
ATOM   2553  C   ALA C 113     123.929 122.096  82.179  1.00 42.68           C  
ATOM   2554  O   ALA C 113     122.951 121.885  82.897  1.00 42.68           O  
ATOM   2555  CB  ALA C 113     123.637 122.385  79.708  1.00 42.68           C  
ATOM   2556  N   CYS C 114     124.928 122.904  82.527  1.00 44.42           N  
ATOM   2557  CA  CYS C 114     124.914 123.659  83.772  1.00 44.42           C  
ATOM   2558  C   CYS C 114     125.866 124.839  83.646  1.00 44.42           C  
ATOM   2559  O   CYS C 114     126.764 124.847  82.800  1.00 44.42           O  
ATOM   2560  CB  CYS C 114     125.295 122.779  84.968  1.00 44.42           C  
ATOM   2561  SG  CYS C 114     127.068 122.539  85.195  1.00 44.42           S  
ATOM   2562  N   GLY C 115     125.658 125.836  84.500  1.00 45.16           N  
ATOM   2563  CA  GLY C 115     126.490 127.027  84.492  1.00 45.16           C  
ATOM   2564  C   GLY C 115     126.183 127.896  85.690  1.00 45.16           C  
ATOM   2565  O   GLY C 115     125.207 127.676  86.412  1.00 45.16           O  
ATOM   2566  N   GLY C 116     127.036 128.898  85.892  1.00 43.80           N  
ATOM   2567  CA  GLY C 116     126.900 129.759  87.051  1.00 43.80           C  
ATOM   2568  C   GLY C 116     127.834 130.951  87.090  1.00 43.80           C  
ATOM   2569  O   GLY C 116     128.019 131.648  86.088  1.00 43.80           O  
ATOM   2570  N   LEU C 117     128.432 131.190  88.255  1.00 44.68           N  
ATOM   2571  CA  LEU C 117     129.265 132.357  88.517  1.00 44.68           C  
ATOM   2572  C   LEU C 117     130.654 132.262  87.894  1.00 44.68           C  
ATOM   2573  O   LEU C 117     131.523 133.067  88.239  1.00 44.68           O  
ATOM   2574  CB  LEU C 117     129.390 132.568  90.029  1.00 44.68           C  
ATOM   2575  CG  LEU C 117     129.474 133.985  90.595  1.00 44.68           C  
ATOM   2576  CD1 LEU C 117     128.260 134.806  90.211  1.00 44.68           C  
ATOM   2577  CD2 LEU C 117     129.617 133.926  92.103  1.00 44.68           C  
ATOM   2578  N   ASP C 118     130.887 131.307  86.994  1.00 45.90           N  
ATOM   2579  CA  ASP C 118     132.161 131.187  86.301  1.00 45.90           C  
ATOM   2580  C   ASP C 118     132.129 131.747  84.884  1.00 45.90           C  
ATOM   2581  O   ASP C 118     133.196 131.950  84.299  1.00 45.90           O  
ATOM   2582  CB  ASP C 118     132.606 129.720  86.256  1.00 45.90           C  
ATOM   2583  CG  ASP C 118     131.511 128.791  85.763  1.00 45.90           C  
ATOM   2584  OD1 ASP C 118     131.707 127.560  85.816  1.00 45.90           O  
ATOM   2585  OD2 ASP C 118     130.453 129.289  85.326  1.00 45.90           O1-
ATOM   2586  N   ASN C 119     130.937 131.992  84.333  1.00 44.74           N  
ATOM   2587  CA  ASN C 119     130.694 132.545  82.998  1.00 44.74           C  
ATOM   2588  C   ASN C 119     130.900 131.532  81.878  1.00 44.74           C  
ATOM   2589  O   ASN C 119     131.094 131.929  80.725  1.00 44.74           O  
ATOM   2590  CB  ASN C 119     131.546 133.789  82.713  1.00 44.74           C  
ATOM   2591  CG  ASN C 119     131.419 134.845  83.789  1.00 44.74           C  
ATOM   2592  ND2 ASN C 119     132.472 135.625  83.979  1.00 44.74           N  
ATOM   2593  OD1 ASN C 119     130.381 134.967  84.434  1.00 44.74           O  
ATOM   2594  N   ILE C 120     130.859 130.233  82.171  1.00 44.60           N  
ATOM   2595  CA  ILE C 120     130.967 129.187  81.159  1.00 44.60           C  
ATOM   2596  C   ILE C 120     129.766 128.258  81.274  1.00 44.60           C  
ATOM   2597  O   ILE C 120     129.342 127.911  82.381  1.00 44.60           O  
ATOM   2598  CB  ILE C 120     132.281 128.380  81.282  1.00 44.60           C  
ATOM   2599  CG1 ILE C 120     133.503 129.250  80.990  1.00 44.60           C  
ATOM   2600  CG2 ILE C 120     132.274 127.172  80.358  1.00 44.60           C  
ATOM   2601  CD1 ILE C 120     134.114 129.883  82.202  1.00 44.60           C  
ATOM   2602  N   CYS C 121     129.216 127.863  80.128  1.00 43.39           N  
ATOM   2603  CA  CYS C 121     128.219 126.804  80.051  1.00 43.39           C  
ATOM   2604  C   CYS C 121     128.897 125.520  79.588  1.00 43.39           C  
ATOM   2605  O   CYS C 121     129.583 125.513  78.561  1.00 43.39           O  
ATOM   2606  CB  CYS C 121     127.090 127.184  79.093  1.00 43.39           C  
ATOM   2607  SG  CYS C 121     125.673 126.065  79.111  1.00 43.39           S  
ATOM   2608  N   SER C 122     128.707 124.442  80.344  1.00 43.72           N  
ATOM   2609  CA  SER C 122     129.369 123.170  80.086  1.00 43.72           C  
ATOM   2610  C   SER C 122     128.355 122.115  79.663  1.00 43.72           C  
ATOM   2611  O   SER C 122     127.231 122.079  80.172  1.00 43.72           O  
ATOM   2612  CB  SER C 122     130.130 122.690  81.323  1.00 43.72           C  
ATOM   2613  OG  SER C 122     130.989 123.698  81.822  1.00 43.72           O  
ATOM   2614  N   ILE C 123     128.762 121.256  78.731  1.00 43.30           N  
ATOM   2615  CA  ILE C 123     127.924 120.186  78.203  1.00 43.30           C  
ATOM   2616  C   ILE C 123     128.543 118.854  78.600  1.00 43.30           C  
ATOM   2617  O   ILE C 123     129.748 118.647  78.419  1.00 43.30           O  
ATOM   2618  CB  ILE C 123     127.771 120.283  76.675  1.00 43.30           C  
ATOM   2619  CG1 ILE C 123     127.507 121.730  76.252  1.00 43.30           C  
ATOM   2620  CG2 ILE C 123     126.658 119.369  76.191  1.00 43.30           C  
ATOM   2621  CD1 ILE C 123     126.129 122.231  76.602  1.00 43.30           C  
ATOM   2622  N   TYR C 124     127.721 117.955  79.137  1.00 43.96           N  
ATOM   2623  CA  TYR C 124     128.168 116.655  79.618  1.00 43.96           C  
ATOM   2624  C   TYR C 124     127.519 115.552  78.796  1.00 43.96           C  
ATOM   2625  O   TYR C 124     126.302 115.564  78.585  1.00 43.96           O  
ATOM   2626  CB  TYR C 124     127.826 116.471  81.099  1.00 43.96           C  
ATOM   2627  CG  TYR C 124     128.603 117.371  82.030  1.00 43.96           C  
ATOM   2628  CD1 TYR C 124     129.766 116.929  82.642  1.00 43.96           C  
ATOM   2629  CD2 TYR C 124     128.170 118.660  82.301  1.00 43.96           C  
ATOM   2630  CE1 TYR C 124     130.475 117.746  83.495  1.00 43.96           C  
ATOM   2631  CE2 TYR C 124     128.875 119.484  83.152  1.00 43.96           C  
ATOM   2632  CZ  TYR C 124     130.028 119.022  83.745  1.00 43.96           C  
ATOM   2633  OH  TYR C 124     130.735 119.839  84.594  1.00 43.96           O  
ATOM   2634  N   ASN C 125     128.331 114.601  78.337  1.00 46.52           N  
ATOM   2635  CA  ASN C 125     127.831 113.443  77.605  1.00 46.52           C  
ATOM   2636  C   ASN C 125     127.400 112.369  78.597  1.00 46.52           C  
ATOM   2637  O   ASN C 125     128.203 111.919  79.420  1.00 46.52           O  
ATOM   2638  CB  ASN C 125     128.903 112.906  76.661  1.00 46.52           C  
ATOM   2639  CG  ASN C 125     128.325 112.080  75.530  1.00 46.52           C  
ATOM   2640  ND2 ASN C 125     129.117 111.874  74.487  1.00 46.52           N  
ATOM   2641  OD1 ASN C 125     127.181 111.633  75.592  1.00 46.52           O  
ATOM   2642  N   LEU C 126     126.136 111.955  78.515  1.00 46.23           N  
ATOM   2643  CA  LEU C 126     125.597 111.008  79.486  1.00 46.23           C  
ATOM   2644  C   LEU C 126     125.896 109.568  79.088  1.00 46.23           C  
ATOM   2645  O   LEU C 126     126.494 108.810  79.859  1.00 46.23           O  
ATOM   2646  CB  LEU C 126     124.089 111.217  79.643  1.00 46.23           C  
ATOM   2647  CG  LEU C 126     123.649 112.232  80.697  1.00 46.23           C  
ATOM   2648  CD1 LEU C 126     122.170 112.076  80.990  1.00 46.23           C  
ATOM   2649  CD2 LEU C 126     124.470 112.082  81.965  1.00 46.23           C  
ATOM   2650  N   LYS C 127     125.486 109.174  77.888  1.00 48.53           N  
ATOM   2651  CA  LYS C 127     125.644 107.805  77.421  1.00 48.53           C  
ATOM   2652  C   LYS C 127     126.793 107.721  76.426  1.00 48.53           C  
ATOM   2653  O   LYS C 127     126.816 108.447  75.426  1.00 48.53           O  
ATOM   2654  CB  LYS C 127     124.343 107.290  76.800  1.00 48.53           C  
ATOM   2655  CG  LYS C 127     123.767 108.159  75.696  1.00 48.53           C  
ATOM   2656  CD  LYS C 127     122.448 107.602  75.181  1.00 48.53           C  
ATOM   2657  CE  LYS C 127     121.517 107.200  76.317  1.00 48.53           C  
ATOM   2658  NZ  LYS C 127     121.308 108.297  77.300  1.00 48.53           N1+
ATOM   2659  N   THR C 128     127.744 106.839  76.712  1.00 52.06           N  
ATOM   2660  CA  THR C 128     128.923 106.632  75.882  1.00 52.06           C  
ATOM   2661  C   THR C 128     129.619 105.372  76.375  1.00 52.06           C  
ATOM   2662  O   THR C 128     129.223 104.775  77.380  1.00 52.06           O  
ATOM   2663  CB  THR C 128     129.873 107.833  75.932  1.00 52.06           C  
ATOM   2664  CG2 THR C 128     130.394 108.043  77.347  1.00 52.06           C  
ATOM   2665  OG1 THR C 128     130.977 107.609  75.046  1.00 52.06           O  
ATOM   2666  N   ARG C 129     130.663 104.973  75.655  1.00 56.51           N  
ATOM   2667  CA  ARG C 129     131.490 103.863  76.098  1.00 56.51           C  
ATOM   2668  C   ARG C 129     132.261 104.261  77.356  1.00 56.51           C  
ATOM   2669  O   ARG C 129     132.152 105.384  77.858  1.00 56.51           O  
ATOM   2670  CB  ARG C 129     132.443 103.428  74.987  1.00 56.51           C  
ATOM   2671  CG  ARG C 129     131.757 102.998  73.705  1.00 56.51           C  
ATOM   2672  CD  ARG C 129     131.748 101.486  73.569  1.00 56.51           C  
ATOM   2673  NE  ARG C 129     131.349 101.059  72.231  1.00 56.51           N  
ATOM   2674  CZ  ARG C 129     131.505  99.825  71.763  1.00 56.51           C  
ATOM   2675  NH1 ARG C 129     132.053  98.889  72.525  1.00 56.51           N1+
ATOM   2676  NH2 ARG C 129     131.112  99.526  70.532  1.00 56.51           N  
ATOM   2677  N   GLU C 130     133.021 103.302  77.888  1.00 52.76           N  
ATOM   2678  CA  GLU C 130     133.865 103.480  79.067  1.00 52.76           C  
ATOM   2679  C   GLU C 130     133.033 103.602  80.339  1.00 52.76           C  
ATOM   2680  O   GLU C 130     133.583 103.620  81.444  1.00 52.76           O  
ATOM   2681  CB  GLU C 130     134.782 104.699  78.918  1.00 52.76           C  
ATOM   2682  CG  GLU C 130     135.897 104.526  77.906  1.00 52.76           C  
ATOM   2683  CD  GLU C 130     135.634 105.276  76.617  1.00 52.76           C  
ATOM   2684  OE1 GLU C 130     134.676 106.075  76.576  1.00 52.76           O  
ATOM   2685  OE2 GLU C 130     136.387 105.067  75.642  1.00 52.76           O1-
ATOM   2686  N   GLY C 131     131.712 103.683  80.199  1.00 51.70           N  
ATOM   2687  CA  GLY C 131     130.811 103.646  81.331  1.00 51.70           C  
ATOM   2688  C   GLY C 131     130.828 104.855  82.239  1.00 51.70           C  
ATOM   2689  O   GLY C 131     130.241 104.794  83.324  1.00 51.70           O  
ATOM   2690  N   ASN C 132     131.471 105.948  81.845  1.00 52.98           N  
ATOM   2691  CA  ASN C 132     131.563 107.141  82.673  1.00 52.98           C  
ATOM   2692  C   ASN C 132     130.981 108.346  81.942  1.00 52.98           C  
ATOM   2693  O   ASN C 132     130.675 108.297  80.747  1.00 52.98           O  
ATOM   2694  CB  ASN C 132     133.017 107.408  83.079  1.00 52.98           C  
ATOM   2695  CG  ASN C 132     133.967 107.380  81.900  1.00 52.98           C  
ATOM   2696  ND2 ASN C 132     135.259 107.494  82.182  1.00 52.98           N  
ATOM   2697  OD1 ASN C 132     133.548 107.256  80.750  1.00 52.98           O  
ATOM   2698  N   VAL C 133     130.830 109.439  82.685  1.00 48.96           N  
ATOM   2699  CA  VAL C 133     130.303 110.697  82.168  1.00 48.96           C  
ATOM   2700  C   VAL C 133     131.433 111.716  82.159  1.00 48.96           C  
ATOM   2701  O   VAL C 133     132.090 111.930  83.185  1.00 48.96           O  
ATOM   2702  CB  VAL C 133     129.114 111.196  83.008  1.00 48.96           C  
ATOM   2703  CG1 VAL C 133     128.758 112.625  82.635  1.00 48.96           C  
ATOM   2704  CG2 VAL C 133     127.917 110.281  82.827  1.00 48.96           C  
ATOM   2705  N   ARG C 134     131.660 112.342  81.007  1.00 50.63           N  
ATOM   2706  CA  ARG C 134     132.779 113.254  80.829  1.00 50.63           C  
ATOM   2707  C   ARG C 134     132.316 114.540  80.157  1.00 50.63           C  
ATOM   2708  O   ARG C 134     131.273 114.587  79.500  1.00 50.63           O  
ATOM   2709  CB  ARG C 134     133.902 112.606  80.008  1.00 50.63           C  
ATOM   2710  CG  ARG C 134     133.525 112.290  78.572  1.00 50.63           C  
ATOM   2711  CD  ARG C 134     134.666 111.596  77.848  1.00 50.63           C  
ATOM   2712  NE  ARG C 134     134.330 111.286  76.462  1.00 50.63           N  
ATOM   2713  CZ  ARG C 134     135.158 110.694  75.607  1.00 50.63           C  
ATOM   2714  NH1 ARG C 134     134.768 110.450  74.364  1.00 50.63           N1+
ATOM   2715  NH2 ARG C 134     136.377 110.346  75.996  1.00 50.63           N  
ATOM   2716  N   VAL C 135     133.116 115.592  80.338  1.00 47.63           N  
ATOM   2717  CA  VAL C 135     132.808 116.895  79.762  1.00 47.63           C  
ATOM   2718  C   VAL C 135     132.951 116.825  78.249  1.00 47.63           C  
ATOM   2719  O   VAL C 135     133.946 116.308  77.726  1.00 47.63           O  
ATOM   2720  CB  VAL C 135     133.724 117.976  80.355  1.00 47.63           C  
ATOM   2721  CG1 VAL C 135     133.476 119.316  79.684  1.00 47.63           C  
ATOM   2722  CG2 VAL C 135     133.526 118.079  81.855  1.00 47.63           C  
ATOM   2723  N   SER C 136     131.956 117.349  77.538  1.00 46.06           N  
ATOM   2724  CA  SER C 136     131.940 117.317  76.082  1.00 46.06           C  
ATOM   2725  C   SER C 136     132.310 118.650  75.447  1.00 46.06           C  
ATOM   2726  O   SER C 136     133.016 118.670  74.435  1.00 46.06           O  
ATOM   2727  CB  SER C 136     130.560 116.881  75.581  1.00 46.06           C  
ATOM   2728  OG  SER C 136     130.390 117.188  74.210  1.00 46.06           O  
ATOM   2729  N   ARG C 137     131.858 119.766  76.015  1.00 45.89           N  
ATOM   2730  CA  ARG C 137     132.081 121.067  75.401  1.00 45.89           C  
ATOM   2731  C   ARG C 137     131.950 122.155  76.457  1.00 45.89           C  
ATOM   2732  O   ARG C 137     131.079 122.080  77.326  1.00 45.89           O  
ATOM   2733  CB  ARG C 137     131.087 121.304  74.256  1.00 45.89           C  
ATOM   2734  CG  ARG C 137     131.093 122.709  73.690  1.00 45.89           C  
ATOM   2735  CD  ARG C 137     132.329 122.965  72.849  1.00 45.89           C  
ATOM   2736  NE  ARG C 137     132.593 121.872  71.919  1.00 45.89           N  
ATOM   2737  CZ  ARG C 137     133.616 121.843  71.072  1.00 45.89           C  
ATOM   2738  NH1 ARG C 137     133.777 120.805  70.263  1.00 45.89           N1+
ATOM   2739  NH2 ARG C 137     134.477 122.850  71.032  1.00 45.89           N  
ATOM   2740  N   GLU C 138     132.824 123.157  76.377  1.00 46.35           N  
ATOM   2741  CA  GLU C 138     132.748 124.352  77.208  1.00 46.35           C  
ATOM   2742  C   GLU C 138     132.578 125.567  76.309  1.00 46.35           C  
ATOM   2743  O   GLU C 138     133.371 125.776  75.385  1.00 46.35           O  
ATOM   2744  CB  GLU C 138     133.997 124.509  78.077  1.00 46.35           C  
ATOM   2745  CG  GLU C 138     134.134 123.459  79.162  1.00 46.35           C  
ATOM   2746  CD  GLU C 138     135.361 123.670  80.022  1.00 46.35           C  
ATOM   2747  OE1 GLU C 138     136.157 124.580  79.711  1.00 46.35           O  
ATOM   2748  OE2 GLU C 138     135.531 122.925  81.009  1.00 46.35           O1-
ATOM   2749  N   LEU C 139     131.549 126.366  76.580  1.00 42.60           N  
ATOM   2750  CA  LEU C 139     131.217 127.533  75.773  1.00 42.60           C  
ATOM   2751  C   LEU C 139     131.549 128.794  76.559  1.00 42.60           C  
ATOM   2752  O   LEU C 139     131.040 128.989  77.668  1.00 42.60           O  
ATOM   2753  CB  LEU C 139     129.742 127.520  75.372  1.00 42.60           C  
ATOM   2754  CG  LEU C 139     129.219 126.234  74.733  1.00 42.60           C  
ATOM   2755  CD1 LEU C 139     127.703 126.205  74.759  1.00 42.60           C  
ATOM   2756  CD2 LEU C 139     129.732 126.090  73.312  1.00 42.60           C  
ATOM   2757  N   ALA C 140     132.390 129.648  75.980  1.00 42.68           N  
ATOM   2758  CA  ALA C 140     132.859 130.858  76.636  1.00 42.68           C  
ATOM   2759  C   ALA C 140     132.603 132.062  75.742  1.00 42.68           C  
ATOM   2760  O   ALA C 140     132.521 131.940  74.517  1.00 42.68           O  
ATOM   2761  CB  ALA C 140     134.350 130.767  76.977  1.00 42.68           C  
ATOM   2762  N   GLY C 141     132.485 133.232  76.367  1.00 42.16           N  
ATOM   2763  CA  GLY C 141     132.193 134.446  75.632  1.00 42.16           C  
ATOM   2764  C   GLY C 141     131.322 135.447  76.365  1.00 42.16           C  
ATOM   2765  O   GLY C 141     131.294 136.625  76.001  1.00 42.16           O  
ATOM   2766  N   HIS C 142     130.604 135.002  77.392  1.00 42.73           N  
ATOM   2767  CA  HIS C 142     129.829 135.922  78.209  1.00 42.73           C  
ATOM   2768  C   HIS C 142     130.739 136.717  79.139  1.00 42.73           C  
ATOM   2769  O   HIS C 142     131.829 136.274  79.508  1.00 42.73           O  
ATOM   2770  CB  HIS C 142     128.775 135.178  79.029  1.00 42.73           C  
ATOM   2771  CG  HIS C 142     127.547 134.816  78.255  1.00 42.73           C  
ATOM   2772  CD2 HIS C 142     127.079 133.619  77.830  1.00 42.73           C  
ATOM   2773  ND1 HIS C 142     126.623 135.754  77.848  1.00 42.73           N  
ATOM   2774  CE1 HIS C 142     125.644 135.152  77.197  1.00 42.73           C  
ATOM   2775  NE2 HIS C 142     125.896 133.857  77.172  1.00 42.73           N  
ATOM   2776  N   THR C 143     130.272 137.907  79.517  1.00 43.02           N  
ATOM   2777  CA  THR C 143     131.001 138.803  80.405  1.00 43.02           C  
ATOM   2778  C   THR C 143     130.458 138.746  81.833  1.00 43.02           C  
ATOM   2779  O   THR C 143     131.169 139.086  82.785  1.00 43.02           O  
ATOM   2780  CB  THR C 143     130.953 140.226  79.834  1.00 43.02           C  
ATOM   2781  CG2 THR C 143     131.350 141.280  80.861  1.00 43.02           C  
ATOM   2782  OG1 THR C 143     131.850 140.317  78.720  1.00 43.02           O  
ATOM   2783  N   GLY C 144     129.239 138.242  82.007  1.00 43.01           N  
ATOM   2784  CA  GLY C 144     128.647 138.118  83.326  1.00 43.01           C  
ATOM   2785  C   GLY C 144     128.144 136.710  83.550  1.00 43.01           C  
ATOM   2786  O   GLY C 144     128.206 135.854  82.665  1.00 43.01           O  
ATOM   2787  N   TYR C 145     127.643 136.482  84.760  1.00 43.14           N  
ATOM   2788  CA  TYR C 145     127.220 135.150  85.169  1.00 43.14           C  
ATOM   2789  C   TYR C 145     126.014 134.679  84.361  1.00 43.14           C  
ATOM   2790  O   TYR C 145     125.205 135.478  83.884  1.00 43.14           O  
ATOM   2791  CB  TYR C 145     126.892 135.131  86.663  1.00 43.14           C  
ATOM   2792  CG  TYR C 145     125.813 136.106  87.088  1.00 43.14           C  
ATOM   2793  CD1 TYR C 145     126.141 137.344  87.620  1.00 43.14           C  
ATOM   2794  CD2 TYR C 145     124.468 135.781  86.972  1.00 43.14           C  
ATOM   2795  CE1 TYR C 145     125.162 138.234  88.014  1.00 43.14           C  
ATOM   2796  CE2 TYR C 145     123.484 136.665  87.360  1.00 43.14           C  
ATOM   2797  CZ  TYR C 145     123.836 137.888  87.881  1.00 43.14           C  
ATOM   2798  OH  TYR C 145     122.855 138.768  88.270  1.00 43.14           O  
ATOM   2799  N   LEU C 146     125.901 133.360  84.212  1.00 43.28           N  
ATOM   2800  CA  LEU C 146     124.767 132.765  83.518  1.00 43.28           C  
ATOM   2801  C   LEU C 146     123.582 132.588  84.456  1.00 43.28           C  
ATOM   2802  O   LEU C 146     123.746 132.298  85.644  1.00 43.28           O  
ATOM   2803  CB  LEU C 146     125.142 131.413  82.910  1.00 43.28           C  
ATOM   2804  CG  LEU C 146     125.950 131.377  81.612  1.00 43.28           C  
ATOM   2805  CD1 LEU C 146     127.388 131.803  81.822  1.00 43.28           C  
ATOM   2806  CD2 LEU C 146     125.881 129.990  81.000  1.00 43.28           C  
ATOM   2807  N   SER C 147     122.383 132.750  83.906  1.00 42.36           N  
ATOM   2808  CA  SER C 147     121.147 132.633  84.663  1.00 42.36           C  
ATOM   2809  C   SER C 147     120.236 131.508  84.193  1.00 42.36           C  
ATOM   2810  O   SER C 147     119.540 130.917  85.021  1.00 42.36           O  
ATOM   2811  CB  SER C 147     120.368 133.955  84.610  1.00 42.36           C  
ATOM   2812  OG  SER C 147     120.998 134.947  85.399  1.00 42.36           O  
ATOM   2813  N   CYS C 148     120.220 131.194  82.900  1.00 41.75           N  
ATOM   2814  CA  CYS C 148     119.353 130.149  82.374  1.00 41.75           C  
ATOM   2815  C   CYS C 148     119.948 129.618  81.078  1.00 41.75           C  
ATOM   2816  O   CYS C 148     120.741 130.292  80.417  1.00 41.75           O  
ATOM   2817  CB  CYS C 148     117.929 130.666  82.144  1.00 41.75           C  
ATOM   2818  SG  CYS C 148     116.658 129.386  82.058  1.00 41.75           S  
ATOM   2819  N   CYS C 149     119.551 128.397  80.727  1.00 41.59           N  
ATOM   2820  CA  CYS C 149     119.976 127.772  79.483  1.00 41.59           C  
ATOM   2821  C   CYS C 149     118.986 126.673  79.123  1.00 41.59           C  
ATOM   2822  O   CYS C 149     118.552 125.916  79.993  1.00 41.59           O  
ATOM   2823  CB  CYS C 149     121.396 127.202  79.594  1.00 41.59           C  
ATOM   2824  SG  CYS C 149     121.674 126.091  80.990  1.00 41.59           S  
ATOM   2825  N   ARG C 150     118.629 126.600  77.842  1.00 39.78           N  
ATOM   2826  CA  ARG C 150     117.673 125.617  77.352  1.00 39.78           C  
ATOM   2827  C   ARG C 150     118.162 125.027  76.038  1.00 39.78           C  
ATOM   2828  O   ARG C 150     118.725 125.736  75.201  1.00 39.78           O  
ATOM   2829  CB  ARG C 150     116.284 126.236  77.158  1.00 39.78           C  
ATOM   2830  CG  ARG C 150     115.570 126.586  78.451  1.00 39.78           C  
ATOM   2831  CD  ARG C 150     115.339 125.352  79.304  1.00 39.78           C  
ATOM   2832  NE  ARG C 150     114.660 125.671  80.555  1.00 39.78           N  
ATOM   2833  CZ  ARG C 150     115.114 125.336  81.758  1.00 39.78           C  
ATOM   2834  NH1 ARG C 150     116.253 124.670  81.878  1.00 39.78           N1+
ATOM   2835  NH2 ARG C 150     114.429 125.667  82.843  1.00 39.78           N  
ATOM   2836  N   PHE C 151     117.928 123.729  75.860  1.00 40.67           N  
ATOM   2837  CA  PHE C 151     118.324 123.030  74.645  1.00 40.67           C  
ATOM   2838  C   PHE C 151     117.261 123.198  73.566  1.00 40.67           C  
ATOM   2839  O   PHE C 151     116.067 123.027  73.829  1.00 40.67           O  
ATOM   2840  CB  PHE C 151     118.527 121.542  74.927  1.00 40.67           C  
ATOM   2841  CG  PHE C 151     119.886 121.191  75.458  1.00 40.67           C  
ATOM   2842  CD1 PHE C 151     120.950 120.994  74.599  1.00 40.67           C  
ATOM   2843  CD2 PHE C 151     120.090 121.028  76.816  1.00 40.67           C  
ATOM   2844  CE1 PHE C 151     122.195 120.654  75.085  1.00 40.67           C  
ATOM   2845  CE2 PHE C 151     121.330 120.688  77.307  1.00 40.67           C  
ATOM   2846  CZ  PHE C 151     122.385 120.501  76.440  1.00 40.67           C  
ATOM   2847  N   LEU C 152     117.696 123.526  72.351  1.00 42.11           N  
ATOM   2848  CA  LEU C 152     116.820 123.474  71.187  1.00 42.11           C  
ATOM   2849  C   LEU C 152     116.879 122.103  70.525  1.00 42.11           C  
ATOM   2850  O   LEU C 152     115.843 121.505  70.221  1.00 42.11           O  
ATOM   2851  CB  LEU C 152     117.201 124.565  70.182  1.00 42.11           C  
ATOM   2852  CG  LEU C 152     116.571 125.944  70.369  1.00 42.11           C  
ATOM   2853  CD1 LEU C 152     117.237 126.687  71.510  1.00 42.11           C  
ATOM   2854  CD2 LEU C 152     116.663 126.746  69.086  1.00 42.11           C  
ATOM   2855  N   ASP C 153     118.087 121.605  70.296  1.00 45.86           N  
ATOM   2856  CA  ASP C 153     118.330 120.246  69.837  1.00 45.86           C  
ATOM   2857  C   ASP C 153     119.685 119.818  70.394  1.00 45.86           C  
ATOM   2858  O   ASP C 153     120.200 120.428  71.336  1.00 45.86           O  
ATOM   2859  CB  ASP C 153     118.233 120.161  68.303  1.00 45.86           C  
ATOM   2860  CG  ASP C 153     119.215 121.077  67.595  1.00 45.86           C  
ATOM   2861  OD1 ASP C 153     120.007 121.762  68.274  1.00 45.86           O  
ATOM   2862  OD2 ASP C 153     119.196 121.109  66.347  1.00 45.86           O1-
ATOM   2863  N   ASP C 154     120.264 118.767  69.819  1.00 47.24           N  
ATOM   2864  CA  ASP C 154     121.551 118.279  70.294  1.00 47.24           C  
ATOM   2865  C   ASP C 154     122.717 119.180  69.901  1.00 47.24           C  
ATOM   2866  O   ASP C 154     123.835 118.947  70.371  1.00 47.24           O  
ATOM   2867  CB  ASP C 154     121.795 116.862  69.774  1.00 47.24           C  
ATOM   2868  CG  ASP C 154     121.285 115.798  70.725  1.00 47.24           C  
ATOM   2869  OD1 ASP C 154     121.155 116.089  71.932  1.00 47.24           O  
ATOM   2870  OD2 ASP C 154     121.015 114.669  70.266  1.00 47.24           O1-
ATOM   2871  N   ASN C 155     122.494 120.195  69.062  1.00 47.06           N  
ATOM   2872  CA  ASN C 155     123.580 121.036  68.573  1.00 47.06           C  
ATOM   2873  C   ASN C 155     123.331 122.529  68.763  1.00 47.06           C  
ATOM   2874  O   ASN C 155     124.166 123.337  68.342  1.00 47.06           O  
ATOM   2875  CB  ASN C 155     123.849 120.744  67.091  1.00 47.06           C  
ATOM   2876  CG  ASN C 155     125.284 121.030  66.690  1.00 47.06           C  
ATOM   2877  ND2 ASN C 155     125.499 121.284  65.405  1.00 47.06           N  
ATOM   2878  OD1 ASN C 155     126.187 121.024  67.525  1.00 47.06           O  
ATOM   2879  N   GLN C 156     122.219 122.924  69.382  1.00 43.87           N  
ATOM   2880  CA  GLN C 156     121.931 124.334  69.607  1.00 43.87           C  
ATOM   2881  C   GLN C 156     121.465 124.549  71.040  1.00 43.87           C  
ATOM   2882  O   GLN C 156     120.812 123.688  71.633  1.00 43.87           O  
ATOM   2883  CB  GLN C 156     120.870 124.862  68.635  1.00 43.87           C  
ATOM   2884  CG  GLN C 156     121.315 124.901  67.189  1.00 43.87           C  
ATOM   2885  CD  GLN C 156     120.233 125.411  66.263  1.00 43.87           C  
ATOM   2886  NE2 GLN C 156     120.565 125.552  64.987  1.00 43.87           N  
ATOM   2887  OE1 GLN C 156     119.111 125.680  66.690  1.00 43.87           O  
ATOM   2888  N   ILE C 157     121.804 125.717  71.587  1.00 41.01           N  
ATOM   2889  CA  ILE C 157     121.439 126.078  72.952  1.00 41.01           C  
ATOM   2890  C   ILE C 157     121.347 127.596  73.047  1.00 41.01           C  
ATOM   2891  O   ILE C 157     122.076 128.323  72.368  1.00 41.01           O  
ATOM   2892  CB  ILE C 157     122.446 125.494  73.976  1.00 41.01           C  
ATOM   2893  CG1 ILE C 157     121.919 125.644  75.404  1.00 41.01           C  
ATOM   2894  CG2 ILE C 157     123.814 126.136  73.824  1.00 41.01           C  
ATOM   2895  CD1 ILE C 157     122.414 124.584  76.352  1.00 41.01           C  
ATOM   2896  N   VAL C 158     120.430 128.073  73.887  1.00 39.45           N  
ATOM   2897  CA  VAL C 158     120.205 129.498  74.112  1.00 39.45           C  
ATOM   2898  C   VAL C 158     120.507 129.804  75.572  1.00 39.45           C  
ATOM   2899  O   VAL C 158     120.024 129.104  76.469  1.00 39.45           O  
ATOM   2900  CB  VAL C 158     118.766 129.914  73.753  1.00 39.45           C  
ATOM   2901  CG1 VAL C 158     118.417 131.249  74.386  1.00 39.45           C  
ATOM   2902  CG2 VAL C 158     118.595 129.989  72.251  1.00 39.45           C  
ATOM   2903  N   THR C 159     121.302 130.845  75.809  1.00 41.31           N  
ATOM   2904  CA  THR C 159     121.716 131.229  77.151  1.00 41.31           C  
ATOM   2905  C   THR C 159     121.358 132.683  77.430  1.00 41.31           C  
ATOM   2906  O   THR C 159     121.324 133.520  76.523  1.00 41.31           O  
ATOM   2907  CB  THR C 159     123.227 131.040  77.350  1.00 41.31           C  
ATOM   2908  CG2 THR C 159     123.600 129.570  77.288  1.00 41.31           C  
ATOM   2909  OG1 THR C 159     123.938 131.752  76.331  1.00 41.31           O  
ATOM   2910  N   SER C 160     121.088 132.970  78.700  1.00 41.24           N  
ATOM   2911  CA  SER C 160     120.898 134.325  79.195  1.00 41.24           C  
ATOM   2912  C   SER C 160     121.916 134.601  80.292  1.00 41.24           C  
ATOM   2913  O   SER C 160     122.274 133.707  81.065  1.00 41.24           O  
ATOM   2914  CB  SER C 160     119.478 134.536  79.730  1.00 41.24           C  
ATOM   2915  OG  SER C 160     119.306 133.914  80.990  1.00 41.24           O  
ATOM   2916  N   SER C 161     122.386 135.844  80.359  1.00 42.52           N  
ATOM   2917  CA  SER C 161     123.467 136.196  81.265  1.00 42.52           C  
ATOM   2918  C   SER C 161     123.201 137.550  81.907  1.00 42.52           C  
ATOM   2919  O   SER C 161     122.277 138.276  81.533  1.00 42.52           O  
ATOM   2920  CB  SER C 161     124.817 136.212  80.541  1.00 42.52           C  
ATOM   2921  OG  SER C 161     125.771 136.969  81.260  1.00 42.52           O  
ATOM   2922  N   GLY C 162     124.037 137.881  82.888  1.00 42.82           N  
ATOM   2923  CA  GLY C 162     123.998 139.143  83.591  1.00 42.82           C  
ATOM   2924  C   GLY C 162     124.698 140.288  82.902  1.00 42.82           C  
ATOM   2925  O   GLY C 162     124.763 141.386  83.459  1.00 42.82           O  
ATOM   2926  N   ASP C 163     125.238 140.068  81.703  1.00 43.35           N  
ATOM   2927  CA  ASP C 163     125.809 141.136  80.896  1.00 43.35           C  
ATOM   2928  C   ASP C 163     124.785 141.764  79.956  1.00 43.35           C  
ATOM   2929  O   ASP C 163     125.168 142.340  78.930  1.00 43.35           O  
ATOM   2930  CB  ASP C 163     127.012 140.617  80.104  1.00 43.35           C  
ATOM   2931  CG  ASP C 163     126.640 139.529  79.117  1.00 43.35           C  
ATOM   2932  OD1 ASP C 163     125.523 138.983  79.216  1.00 43.35           O  
ATOM   2933  OD2 ASP C 163     127.469 139.218  78.237  1.00 43.35           O1-
ATOM   2934  N   THR C 164     123.495 141.649  80.284  1.00 43.47           N  
ATOM   2935  CA  THR C 164     122.388 142.281  79.558  1.00 43.47           C  
ATOM   2936  C   THR C 164     122.239 141.749  78.133  1.00 43.47           C  
ATOM   2937  O   THR C 164     121.763 142.461  77.247  1.00 43.47           O  
ATOM   2938  CB  THR C 164     122.529 143.810  79.527  1.00 43.47           C  
ATOM   2939  CG2 THR C 164     122.591 144.366  80.937  1.00 43.47           C  
ATOM   2940  OG1 THR C 164     123.734 144.178  78.843  1.00 43.47           O  
ATOM   2941  N   THR C 165     122.624 140.496  77.888  1.00 42.23           N  
ATOM   2942  CA  THR C 165     122.555 139.926  76.548  1.00 42.23           C  
ATOM   2943  C   THR C 165     122.076 138.481  76.601  1.00 42.23           C  
ATOM   2944  O   THR C 165     122.038 137.851  77.660  1.00 42.23           O  
ATOM   2945  CB  THR C 165     123.911 139.981  75.824  1.00 42.23           C  
ATOM   2946  CG2 THR C 165     124.330 141.415  75.543  1.00 42.23           C  
ATOM   2947  OG1 THR C 165     124.910 139.333  76.619  1.00 42.23           O  
ATOM   2948  N   CYS C 166     121.698 137.971  75.428  1.00 41.85           N  
ATOM   2949  CA  CYS C 166     121.380 136.566  75.214  1.00 41.85           C  
ATOM   2950  C   CYS C 166     122.095 136.092  73.956  1.00 41.85           C  
ATOM   2951  O   CYS C 166     122.401 136.889  73.066  1.00 41.85           O  
ATOM   2952  CB  CYS C 166     119.869 136.335  75.078  1.00 41.85           C  
ATOM   2953  SG  CYS C 166     118.913 136.642  76.576  1.00 41.85           S  
ATOM   2954  N   ALA C 167     122.364 134.788  73.884  1.00 41.39           N  
ATOM   2955  CA  ALA C 167     123.169 134.242  72.800  1.00 41.39           C  
ATOM   2956  C   ALA C 167     122.621 132.901  72.334  1.00 41.39           C  
ATOM   2957  O   ALA C 167     121.937 132.194  73.078  1.00 41.39           O  
ATOM   2958  CB  ALA C 167     124.634 134.077  73.222  1.00 41.39           C  
ATOM   2959  N   LEU C 168     122.932 132.565  71.083  1.00 41.04           N  
ATOM   2960  CA  LEU C 168     122.653 131.261  70.495  1.00 41.04           C  
ATOM   2961  C   LEU C 168     123.972 130.646  70.048  1.00 41.04           C  
ATOM   2962  O   LEU C 168     124.762 131.303  69.363  1.00 41.04           O  
ATOM   2963  CB  LEU C 168     121.686 131.385  69.314  1.00 41.04           C  
ATOM   2964  CG  LEU C 168     121.326 130.129  68.516  1.00 41.04           C  
ATOM   2965  CD1 LEU C 168     120.617 129.107  69.381  1.00 41.04           C  
ATOM   2966  CD2 LEU C 168     120.476 130.489  67.312  1.00 41.04           C  
ATOM   2967  N   TRP C 169     124.209 129.393  70.429  1.00 41.01           N  
ATOM   2968  CA  TRP C 169     125.494 128.743  70.218  1.00 41.01           C  
ATOM   2969  C   TRP C 169     125.362 127.546  69.287  1.00 41.01           C  
ATOM   2970  O   TRP C 169     124.290 126.948  69.160  1.00 41.01           O  
ATOM   2971  CB  TRP C 169     126.108 128.266  71.541  1.00 41.01           C  
ATOM   2972  CG  TRP C 169     126.255 129.320  72.591  1.00 41.01           C  
ATOM   2973  CD1 TRP C 169     125.270 129.829  73.384  1.00 41.01           C  
ATOM   2974  CD2 TRP C 169     127.465 129.979  72.981  1.00 41.01           C  
ATOM   2975  CE2 TRP C 169     127.135 130.880  74.010  1.00 41.01           C  
ATOM   2976  CE3 TRP C 169     128.793 129.897  72.558  1.00 41.01           C  
ATOM   2977  NE1 TRP C 169     125.789 130.770  74.237  1.00 41.01           N  
ATOM   2978  CZ2 TRP C 169     128.084 131.694  74.621  1.00 41.01           C  
ATOM   2979  CZ3 TRP C 169     129.732 130.704  73.165  1.00 41.01           C  
ATOM   2980  CH2 TRP C 169     129.374 131.591  74.185  1.00 41.01           C  
ATOM   2981  N   ASP C 170     126.471 127.209  68.635  1.00 44.27           N  
ATOM   2982  CA  ASP C 170     126.638 125.948  67.924  1.00 44.27           C  
ATOM   2983  C   ASP C 170     127.625 125.100  68.714  1.00 44.27           C  
ATOM   2984  O   ASP C 170     128.785 125.489  68.879  1.00 44.27           O  
ATOM   2985  CB  ASP C 170     127.136 126.175  66.497  1.00 44.27           C  
ATOM   2986  N   ILE C 171     127.164 123.948  69.202  1.00 44.77           N  
ATOM   2987  CA  ILE C 171     127.952 123.182  70.163  1.00 44.77           C  
ATOM   2988  C   ILE C 171     129.177 122.562  69.500  1.00 44.77           C  
ATOM   2989  O   ILE C 171     130.267 122.539  70.084  1.00 44.77           O  
ATOM   2990  CB  ILE C 171     127.070 122.122  70.847  1.00 44.77           C  
ATOM   2991  CG1 ILE C 171     125.850 122.792  71.484  1.00 44.77           C  
ATOM   2992  CG2 ILE C 171     127.866 121.357  71.890  1.00 44.77           C  
ATOM   2993  CD1 ILE C 171     125.063 121.895  72.408  1.00 44.77           C  
ATOM   2994  N   GLU C 172     129.024 122.047  68.278  1.00 44.97           N  
ATOM   2995  CA  GLU C 172     130.148 121.408  67.599  1.00 44.97           C  
ATOM   2996  C   GLU C 172     131.275 122.401  67.340  1.00 44.97           C  
ATOM   2997  O   GLU C 172     132.445 122.118  67.620  1.00 44.97           O  
ATOM   2998  CB  GLU C 172     129.679 120.774  66.290  1.00 44.97           C  
ATOM   2999  N   THR C 173     130.940 123.576  66.804  1.00 44.73           N  
ATOM   3000  CA  THR C 173     131.950 124.602  66.568  1.00 44.73           C  
ATOM   3001  C   THR C 173     132.337 125.334  67.847  1.00 44.73           C  
ATOM   3002  O   THR C 173     133.493 125.743  67.995  1.00 44.73           O  
ATOM   3003  CB  THR C 173     131.452 125.602  65.524  1.00 44.73           C  
ATOM   3004  N   GLY C 174     131.397 125.504  68.775  1.00 45.22           N  
ATOM   3005  CA  GLY C 174     131.672 126.232  69.997  1.00 45.22           C  
ATOM   3006  C   GLY C 174     131.650 127.735  69.864  1.00 45.22           C  
ATOM   3007  O   GLY C 174     132.225 128.428  70.708  1.00 45.22           O  
ATOM   3008  N   GLN C 175     131.000 128.266  68.832  1.00 45.18           N  
ATOM   3009  CA  GLN C 175     131.000 129.693  68.552  1.00 45.18           C  
ATOM   3010  C   GLN C 175     129.581 130.245  68.582  1.00 45.18           C  
ATOM   3011  O   GLN C 175     128.617 129.550  68.250  1.00 45.18           O  
ATOM   3012  CB  GLN C 175     131.636 129.991  67.188  1.00 45.18           C  
ATOM   3013  CG  GLN C 175     133.029 129.413  67.010  1.00 45.18           C  
ATOM   3014  CD  GLN C 175     134.070 130.148  67.827  1.00 45.18           C  
ATOM   3015  NE2 GLN C 175     135.136 129.448  68.195  1.00 45.18           N  
ATOM   3016  OE1 GLN C 175     133.918 131.332  68.127  1.00 45.18           O  
ATOM   3017  N   GLN C 176     129.469 131.507  68.986  1.00 43.68           N  
ATOM   3018  CA  GLN C 176     128.182 132.185  69.000  1.00 43.68           C  
ATOM   3019  C   GLN C 176     127.683 132.421  67.580  1.00 43.68           C  
ATOM   3020  O   GLN C 176     128.448 132.798  66.689  1.00 43.68           O  
ATOM   3021  CB  GLN C 176     128.294 133.518  69.737  1.00 43.68           C  
ATOM   3022  CG  GLN C 176     128.296 133.402  71.246  1.00 43.68           C  
ATOM   3023  CD  GLN C 176     128.306 134.751  71.930  1.00 43.68           C  
ATOM   3024  NE2 GLN C 176     128.310 134.742  73.257  1.00 43.68           N  
ATOM   3025  OE1 GLN C 176     128.310 135.792  71.275  1.00 43.68           O  
ATOM   3026  N   THR C 177     126.386 132.202  67.376  1.00 43.03           N  
ATOM   3027  CA  THR C 177     125.747 132.419  66.084  1.00 43.03           C  
ATOM   3028  C   THR C 177     124.939 133.709  66.036  1.00 43.03           C  
ATOM   3029  O   THR C 177     125.021 134.448  65.050  1.00 43.03           O  
ATOM   3030  CB  THR C 177     124.839 131.233  65.740  1.00 43.03           C  
ATOM   3031  CG2 THR C 177     124.142 131.456  64.409  1.00 43.03           C  
ATOM   3032  OG1 THR C 177     125.623 130.037  65.662  1.00 43.03           O  
ATOM   3033  N   THR C 178     124.170 134.004  67.081  1.00 42.31           N  
ATOM   3034  CA  THR C 178     123.364 135.213  67.140  1.00 42.31           C  
ATOM   3035  C   THR C 178     123.418 135.784  68.549  1.00 42.31           C  
ATOM   3036  O   THR C 178     123.343 135.040  69.530  1.00 42.31           O  
ATOM   3037  CB  THR C 178     121.908 134.935  66.738  1.00 42.31           C  
ATOM   3038  CG2 THR C 178     121.107 136.225  66.684  1.00 42.31           C  
ATOM   3039  OG1 THR C 178     121.877 134.314  65.448  1.00 42.31           O  
ATOM   3040  N   THR C 179     123.555 137.103  68.642  1.00 41.38           N  
ATOM   3041  CA  THR C 179     123.572 137.816  69.912  1.00 41.38           C  
ATOM   3042  C   THR C 179     122.357 138.730  69.987  1.00 41.38           C  
ATOM   3043  O   THR C 179     122.052 139.443  69.026  1.00 41.38           O  
ATOM   3044  CB  THR C 179     124.859 138.629  70.070  1.00 41.38           C  
ATOM   3045  CG2 THR C 179     124.899 139.308  71.426  1.00 41.38           C  
ATOM   3046  OG1 THR C 179     125.992 137.762  69.948  1.00 41.38           O  
ATOM   3047  N   PHE C 180     121.664 138.700  71.121  1.00 40.73           N  
ATOM   3048  CA  PHE C 180     120.446 139.475  71.329  1.00 40.73           C  
ATOM   3049  C   PHE C 180     120.741 140.598  72.316  1.00 40.73           C  
ATOM   3050  O   PHE C 180     121.181 140.340  73.441  1.00 40.73           O  
ATOM   3051  CB  PHE C 180     119.315 138.579  71.833  1.00 40.73           C  
ATOM   3052  CG  PHE C 180     118.977 137.451  70.898  1.00 40.73           C  
ATOM   3053  CD1 PHE C 180     118.001 137.606  69.932  1.00 40.73           C  
ATOM   3054  CD2 PHE C 180     119.639 136.238  70.980  1.00 40.73           C  
ATOM   3055  CE1 PHE C 180     117.688 136.576  69.069  1.00 40.73           C  
ATOM   3056  CE2 PHE C 180     119.329 135.205  70.116  1.00 40.73           C  
ATOM   3057  CZ  PHE C 180     118.353 135.375  69.160  1.00 40.73           C  
ATOM   3058  N   THR C 181     120.494 141.837  71.893  1.00 40.36           N  
ATOM   3059  CA  THR C 181     120.826 143.022  72.670  1.00 40.36           C  
ATOM   3060  C   THR C 181     119.603 143.926  72.757  1.00 40.36           C  
ATOM   3061  O   THR C 181     118.759 143.936  71.858  1.00 40.36           O  
ATOM   3062  CB  THR C 181     122.014 143.780  72.038  1.00 40.36           C  
ATOM   3063  CG2 THR C 181     122.461 144.940  72.915  1.00 40.36           C  
ATOM   3064  OG1 THR C 181     123.120 142.884  71.876  1.00 40.36           O  
ATOM   3065  N   GLY C 182     119.514 144.690  73.845  1.00 39.80           N  
ATOM   3066  CA  GLY C 182     118.413 145.615  74.025  1.00 39.80           C  
ATOM   3067  C   GLY C 182     117.960 145.811  75.458  1.00 39.80           C  
ATOM   3068  O   GLY C 182     117.293 146.803  75.763  1.00 39.80           O  
ATOM   3069  N   HIS C 183     118.308 144.887  76.346  1.00 40.09           N  
ATOM   3070  CA  HIS C 183     117.966 145.046  77.750  1.00 40.09           C  
ATOM   3071  C   HIS C 183     118.908 146.041  78.423  1.00 40.09           C  
ATOM   3072  O   HIS C 183     119.971 146.384  77.902  1.00 40.09           O  
ATOM   3073  CB  HIS C 183     118.019 143.704  78.480  1.00 40.09           C  
ATOM   3074  CG  HIS C 183     116.711 142.976  78.507  1.00 40.09           C  
ATOM   3075  CD2 HIS C 183     116.307 141.847  77.881  1.00 40.09           C  
ATOM   3076  ND1 HIS C 183     115.639 143.400  79.261  1.00 40.09           N  
ATOM   3077  CE1 HIS C 183     114.628 142.566  79.093  1.00 40.09           C  
ATOM   3078  NE2 HIS C 183     115.007 141.615  78.260  1.00 40.09           N  
ATOM   3079  N   THR C 184     118.496 146.509  79.600  1.00 43.05           N  
ATOM   3080  CA  THR C 184     119.281 147.452  80.388  1.00 43.05           C  
ATOM   3081  C   THR C 184     119.889 146.838  81.640  1.00 43.05           C  
ATOM   3082  O   THR C 184     121.051 147.114  81.945  1.00 43.05           O  
ATOM   3083  CB  THR C 184     118.417 148.659  80.781  1.00 43.05           C  
ATOM   3084  CG2 THR C 184     119.054 149.450  81.916  1.00 43.05           C  
ATOM   3085  OG1 THR C 184     118.256 149.518  79.646  1.00 43.05           O  
ATOM   3086  N   GLY C 185     119.145 145.994  82.357  1.00 43.00           N  
ATOM   3087  CA  GLY C 185     119.647 145.308  83.521  1.00 43.00           C  
ATOM   3088  C   GLY C 185     119.926 143.839  83.260  1.00 43.00           C  
ATOM   3089  O   GLY C 185     119.844 143.345  82.134  1.00 43.00           O  
ATOM   3090  N   ASP C 186     120.250 143.134  84.341  1.00 43.57           N  
ATOM   3091  CA  ASP C 186     120.602 141.724  84.240  1.00 43.57           C  
ATOM   3092  C   ASP C 186     119.395 140.889  83.831  1.00 43.57           C  
ATOM   3093  O   ASP C 186     118.288 141.077  84.342  1.00 43.57           O  
ATOM   3094  CB  ASP C 186     121.148 141.217  85.574  1.00 43.57           C  
ATOM   3095  CG  ASP C 186     122.353 142.000  86.046  1.00 43.57           C  
ATOM   3096  OD1 ASP C 186     123.013 142.644  85.206  1.00 43.57           O  
ATOM   3097  OD2 ASP C 186     122.646 141.966  87.259  1.00 43.57           O1-
ATOM   3098  N   VAL C 187     119.618 139.951  82.916  1.00 41.38           N  
ATOM   3099  CA  VAL C 187     118.579 139.028  82.472  1.00 41.38           C  
ATOM   3100  C   VAL C 187     118.583 137.821  83.400  1.00 41.38           C  
ATOM   3101  O   VAL C 187     119.643 137.263  83.702  1.00 41.38           O  
ATOM   3102  CB  VAL C 187     118.806 138.606  81.011  1.00 41.38           C  
ATOM   3103  CG1 VAL C 187     117.707 137.662  80.553  1.00 41.38           C  
ATOM   3104  CG2 VAL C 187     118.886 139.823  80.108  1.00 41.38           C  
ATOM   3105  N   MET C 188     117.398 137.415  83.858  1.00 42.05           N  
ATOM   3106  CA  MET C 188     117.291 136.398  84.896  1.00 42.05           C  
ATOM   3107  C   MET C 188     116.671 135.086  84.440  1.00 42.05           C  
ATOM   3108  O   MET C 188     116.989 134.046  85.018  1.00 42.05           O  
ATOM   3109  CB  MET C 188     116.481 136.936  86.083  1.00 42.05           C  
ATOM   3110  CG  MET C 188     116.912 138.313  86.561  1.00 42.05           C  
ATOM   3111  SD  MET C 188     118.529 138.320  87.360  1.00 42.05           S  
ATOM   3112  CE  MET C 188     118.423 136.848  88.372  1.00 42.05           C  
ATOM   3113  N   SER C 189     115.803 135.092  83.430  1.00 40.35           N  
ATOM   3114  CA  SER C 189     115.133 133.864  83.026  1.00 40.35           C  
ATOM   3115  C   SER C 189     114.714 133.954  81.567  1.00 40.35           C  
ATOM   3116  O   SER C 189     114.660 135.036  80.979  1.00 40.35           O  
ATOM   3117  CB  SER C 189     113.914 133.576  83.910  1.00 40.35           C  
ATOM   3118  OG  SER C 189     112.911 134.559  83.729  1.00 40.35           O  
ATOM   3119  N   LEU C 190     114.420 132.790  80.988  1.00 38.65           N  
ATOM   3120  CA  LEU C 190     113.915 132.705  79.625  1.00 38.65           C  
ATOM   3121  C   LEU C 190     113.038 131.467  79.497  1.00 38.65           C  
ATOM   3122  O   LEU C 190     113.118 130.539  80.304  1.00 38.65           O  
ATOM   3123  CB  LEU C 190     115.056 132.678  78.597  1.00 38.65           C  
ATOM   3124  CG  LEU C 190     116.017 131.487  78.569  1.00 38.65           C  
ATOM   3125  CD1 LEU C 190     115.572 130.437  77.560  1.00 38.65           C  
ATOM   3126  CD2 LEU C 190     117.422 131.950  78.260  1.00 38.65           C  
ATOM   3127  N   SER C 191     112.192 131.468  78.469  1.00 37.67           N  
ATOM   3128  CA  SER C 191     111.287 130.358  78.205  1.00 37.67           C  
ATOM   3129  C   SER C 191     111.137 130.196  76.700  1.00 37.67           C  
ATOM   3130  O   SER C 191     111.020 131.186  75.975  1.00 37.67           O  
ATOM   3131  CB  SER C 191     109.920 130.587  78.859  1.00 37.67           C  
ATOM   3132  OG  SER C 191     109.200 129.375  78.986  1.00 37.67           O  
ATOM   3133  N   LEU C 192     111.148 128.949  76.238  1.00 39.03           N  
ATOM   3134  CA  LEU C 192     111.059 128.635  74.819  1.00 39.03           C  
ATOM   3135  C   LEU C 192     109.625 128.310  74.428  1.00 39.03           C  
ATOM   3136  O   LEU C 192     108.886 127.686  75.194  1.00 39.03           O  
ATOM   3137  CB  LEU C 192     111.965 127.456  74.457  1.00 39.03           C  
ATOM   3138  CG  LEU C 192     113.465 127.710  74.330  1.00 39.03           C  
ATOM   3139  CD1 LEU C 192     114.196 126.404  74.090  1.00 39.03           C  
ATOM   3140  CD2 LEU C 192     113.746 128.691  73.209  1.00 39.03           C  
ATOM   3141  N   ALA C 193     109.240 128.737  73.229  1.00 40.70           N  
ATOM   3142  CA  ALA C 193     107.927 128.424  72.700  1.00 40.70           C  
ATOM   3143  C   ALA C 193     107.852 126.953  72.299  1.00 40.70           C  
ATOM   3144  O   ALA C 193     108.874 126.325  72.013  1.00 40.70           O  
ATOM   3145  CB  ALA C 193     107.615 129.315  71.502  1.00 40.70           C  
ATOM   3146  N   PRO C 194     106.646 126.375  72.285  1.00 43.76           N  
ATOM   3147  CA  PRO C 194     106.523 124.964  71.879  1.00 43.76           C  
ATOM   3148  C   PRO C 194     107.039 124.684  70.478  1.00 43.76           C  
ATOM   3149  O   PRO C 194     107.601 123.609  70.235  1.00 43.76           O  
ATOM   3150  CB  PRO C 194     105.015 124.706  71.991  1.00 43.76           C  
ATOM   3151  CG  PRO C 194     104.544 125.686  73.004  1.00 43.76           C  
ATOM   3152  CD  PRO C 194     105.376 126.915  72.800  1.00 43.76           C  
ATOM   3153  N   ASP C 195     106.868 125.620  69.546  1.00 45.41           N  
ATOM   3154  CA  ASP C 195     107.332 125.420  68.180  1.00 45.41           C  
ATOM   3155  C   ASP C 195     108.820 125.696  68.005  1.00 45.41           C  
ATOM   3156  O   ASP C 195     109.358 125.419  66.928  1.00 45.41           O  
ATOM   3157  CB  ASP C 195     106.517 126.292  67.217  1.00 45.41           C  
ATOM   3158  CG  ASP C 195     106.825 127.774  67.352  1.00 45.41           C  
ATOM   3159  OD1 ASP C 195     107.424 128.183  68.369  1.00 45.41           O  
ATOM   3160  OD2 ASP C 195     106.465 128.536  66.431  1.00 45.41           O1-
ATOM   3161  N   THR C 196     109.486 126.228  69.031  1.00 45.18           N  
ATOM   3162  CA  THR C 196     110.919 126.518  69.011  1.00 45.18           C  
ATOM   3163  C   THR C 196     111.254 127.453  67.842  1.00 45.18           C  
ATOM   3164  O   THR C 196     112.037 127.141  66.941  1.00 45.18           O  
ATOM   3165  CB  THR C 196     111.735 125.217  68.976  1.00 45.18           C  
ATOM   3166  CG2 THR C 196     113.229 125.502  69.031  1.00 45.18           C  
ATOM   3167  OG1 THR C 196     111.422 124.439  70.136  1.00 45.18           O  
ATOM   3168  N   ARG C 197     110.588 128.606  67.848  1.00 42.03           N  
ATOM   3169  CA  ARG C 197     110.894 129.682  66.913  1.00 42.03           C  
ATOM   3170  C   ARG C 197     110.924 131.052  67.570  1.00 42.03           C  
ATOM   3171  O   ARG C 197     111.420 131.996  66.950  1.00 42.03           O  
ATOM   3172  CB  ARG C 197     109.882 129.701  65.759  1.00 42.03           C  
ATOM   3173  N   LEU C 198     110.412 131.195  68.789  1.00 38.56           N  
ATOM   3174  CA  LEU C 198     110.480 132.434  69.546  1.00 38.56           C  
ATOM   3175  C   LEU C 198     110.791 132.097  70.996  1.00 38.56           C  
ATOM   3176  O   LEU C 198     110.651 130.952  71.429  1.00 38.56           O  
ATOM   3177  CB  LEU C 198     109.171 133.231  69.467  1.00 38.56           C  
ATOM   3178  CG  LEU C 198     108.543 133.509  68.102  1.00 38.56           C  
ATOM   3179  CD1 LEU C 198     107.052 133.732  68.250  1.00 38.56           C  
ATOM   3180  CD2 LEU C 198     109.196 134.705  67.439  1.00 38.56           C  
ATOM   3181  N   PHE C 199     111.223 133.108  71.745  1.00 38.10           N  
ATOM   3182  CA  PHE C 199     111.394 132.957  73.183  1.00 38.10           C  
ATOM   3183  C   PHE C 199     111.287 134.326  73.839  1.00 38.10           C  
ATOM   3184  O   PHE C 199     111.433 135.361  73.184  1.00 38.10           O  
ATOM   3185  CB  PHE C 199     112.723 132.266  73.529  1.00 38.10           C  
ATOM   3186  CG  PHE C 199     113.939 133.120  73.321  1.00 38.10           C  
ATOM   3187  CD1 PHE C 199     114.504 133.252  72.066  1.00 38.10           C  
ATOM   3188  CD2 PHE C 199     114.536 133.770  74.389  1.00 38.10           C  
ATOM   3189  CE1 PHE C 199     115.627 134.030  71.877  1.00 38.10           C  
ATOM   3190  CE2 PHE C 199     115.658 134.551  74.203  1.00 38.10           C  
ATOM   3191  CZ  PHE C 199     116.205 134.680  72.947  1.00 38.10           C  
ATOM   3192  N   VAL C 200     111.020 134.315  75.144  1.00 37.69           N  
ATOM   3193  CA  VAL C 200     110.844 135.528  75.931  1.00 37.69           C  
ATOM   3194  C   VAL C 200     111.871 135.539  77.053  1.00 37.69           C  
ATOM   3195  O   VAL C 200     112.362 134.491  77.480  1.00 37.69           O  
ATOM   3196  CB  VAL C 200     109.416 135.645  76.509  1.00 37.69           C  
ATOM   3197  CG1 VAL C 200     108.421 135.990  75.419  1.00 37.69           C  
ATOM   3198  CG2 VAL C 200     109.019 134.360  77.213  1.00 37.69           C  
ATOM   3199  N   SER C 201     112.194 136.739  77.532  1.00 39.11           N  
ATOM   3200  CA  SER C 201     113.141 136.908  78.623  1.00 39.11           C  
ATOM   3201  C   SER C 201     112.671 138.023  79.546  1.00 39.11           C  
ATOM   3202  O   SER C 201     112.014 138.973  79.115  1.00 39.11           O  
ATOM   3203  CB  SER C 201     114.550 137.218  78.103  1.00 39.11           C  
ATOM   3204  OG  SER C 201     114.575 138.438  77.387  1.00 39.11           O  
ATOM   3205  N   GLY C 202     113.010 137.891  80.820  1.00 40.07           N  
ATOM   3206  CA  GLY C 202     112.707 138.908  81.817  1.00 40.07           C  
ATOM   3207  C   GLY C 202     113.975 139.361  82.512  1.00 40.07           C  
ATOM   3208  O   GLY C 202     114.866 138.553  82.777  1.00 40.07           O  
ATOM   3209  N   ALA C 203     114.049 140.657  82.810  1.00 41.06           N  
ATOM   3210  CA  ALA C 203     115.281 141.222  83.346  1.00 41.06           C  
ATOM   3211  C   ALA C 203     115.047 142.068  84.590  1.00 41.06           C  
ATOM   3212  O   ALA C 203     113.936 142.109  85.126  1.00 41.06           O  
ATOM   3213  CB  ALA C 203     115.988 142.054  82.276  1.00 41.06           C  
ATOM   3214  N   CYS C 204     116.096 142.745  85.053  1.00 43.55           N  
ATOM   3215  CA  CYS C 204     116.047 143.579  86.246  1.00 43.55           C  
ATOM   3216  C   CYS C 204     115.595 145.004  85.958  1.00 43.55           C  
ATOM   3217  O   CYS C 204     115.530 145.816  86.885  1.00 43.55           O  
ATOM   3218  CB  CYS C 204     117.419 143.606  86.927  1.00 43.55           C  
ATOM   3219  SG  CYS C 204     117.785 142.162  87.949  1.00 43.55           S  
ATOM   3220  N   ASP C 205     115.290 145.328  84.706  1.00 43.15           N  
ATOM   3221  CA  ASP C 205     114.756 146.632  84.343  1.00 43.15           C  
ATOM   3222  C   ASP C 205     113.233 146.657  84.334  1.00 43.15           C  
ATOM   3223  O   ASP C 205     112.645 147.610  83.814  1.00 43.15           O  
ATOM   3224  CB  ASP C 205     115.293 147.060  82.975  1.00 43.15           C  
ATOM   3225  CG  ASP C 205     114.814 146.162  81.854  1.00 43.15           C  
ATOM   3226  OD1 ASP C 205     114.546 144.972  82.115  1.00 43.15           O  
ATOM   3227  OD2 ASP C 205     114.705 146.645  80.708  1.00 43.15           O1-
ATOM   3228  N   ALA C 206     112.592 145.625  84.888  1.00 43.09           N  
ATOM   3229  CA  ALA C 206     111.134 145.536  84.983  1.00 43.09           C  
ATOM   3230  C   ALA C 206     110.482 145.569  83.602  1.00 43.09           C  
ATOM   3231  O   ALA C 206     109.516 146.296  83.361  1.00 43.09           O  
ATOM   3232  CB  ALA C 206     110.573 146.639  85.884  1.00 43.09           C  
ATOM   3233  N   SER C 207     111.019 144.766  82.687  1.00 41.72           N  
ATOM   3234  CA  SER C 207     110.466 144.671  81.344  1.00 41.72           C  
ATOM   3235  C   SER C 207     110.747 143.286  80.781  1.00 41.72           C  
ATOM   3236  O   SER C 207     111.643 142.574  81.242  1.00 41.72           O  
ATOM   3237  CB  SER C 207     111.036 145.750  80.419  1.00 41.72           C  
ATOM   3238  OG  SER C 207     112.293 145.362  79.894  1.00 41.72           O  
ATOM   3239  N   ALA C 208     109.962 142.913  79.775  1.00 40.04           N  
ATOM   3240  CA  ALA C 208     110.110 141.642  79.085  1.00 40.04           C  
ATOM   3241  C   ALA C 208     110.109 141.879  77.582  1.00 40.04           C  
ATOM   3242  O   ALA C 208     109.443 142.789  77.084  1.00 40.04           O  
ATOM   3243  CB  ALA C 208     108.992 140.663  79.462  1.00 40.04           C  
ATOM   3244  N   LYS C 209     110.863 141.050  76.861  1.00 38.35           N  
ATOM   3245  CA  LYS C 209     111.002 141.185  75.420  1.00 38.35           C  
ATOM   3246  C   LYS C 209     110.779 139.841  74.740  1.00 38.35           C  
ATOM   3247  O   LYS C 209     111.113 138.787  75.286  1.00 38.35           O  
ATOM   3248  CB  LYS C 209     112.384 141.738  75.040  1.00 38.35           C  
ATOM   3249  CG  LYS C 209     112.775 143.000  75.793  1.00 38.35           C  
ATOM   3250  CD  LYS C 209     113.914 143.731  75.111  1.00 38.35           C  
ATOM   3251  CE  LYS C 209     113.962 145.188  75.530  1.00 38.35           C  
ATOM   3252  NZ  LYS C 209     113.127 146.048  74.652  1.00 38.35           N1+
ATOM   3253  N   LEU C 210     110.207 139.893  73.541  1.00 38.86           N  
ATOM   3254  CA  LEU C 210     109.990 138.721  72.703  1.00 38.86           C  
ATOM   3255  C   LEU C 210     110.935 138.784  71.511  1.00 38.86           C  
ATOM   3256  O   LEU C 210     111.021 139.816  70.839  1.00 38.86           O  
ATOM   3257  CB  LEU C 210     108.534 138.646  72.238  1.00 38.86           C  
ATOM   3258  CG  LEU C 210     108.160 137.604  71.186  1.00 38.86           C  
ATOM   3259  CD1 LEU C 210     108.011 136.232  71.811  1.00 38.86           C  
ATOM   3260  CD2 LEU C 210     106.879 138.009  70.484  1.00 38.86           C  
ATOM   3261  N   TRP C 211     111.636 137.684  71.249  1.00 39.60           N  
ATOM   3262  CA  TRP C 211     112.720 137.653  70.279  1.00 39.60           C  
ATOM   3263  C   TRP C 211     112.432 136.665  69.155  1.00 39.60           C  
ATOM   3264  O   TRP C 211     111.643 135.729  69.303  1.00 39.60           O  
ATOM   3265  CB  TRP C 211     114.047 137.278  70.945  1.00 39.60           C  
ATOM   3266  CG  TRP C 211     114.432 138.144  72.098  1.00 39.60           C  
ATOM   3267  CD1 TRP C 211     114.118 137.949  73.409  1.00 39.60           C  
ATOM   3268  CD2 TRP C 211     115.224 139.335  72.048  1.00 39.60           C  
ATOM   3269  CE2 TRP C 211     115.344 139.812  73.365  1.00 39.60           C  
ATOM   3270  CE3 TRP C 211     115.840 140.046  71.015  1.00 39.60           C  
ATOM   3271  NE1 TRP C 211     114.660 138.948  74.178  1.00 39.60           N  
ATOM   3272  CZ2 TRP C 211     116.053 140.967  73.678  1.00 39.60           C  
ATOM   3273  CZ3 TRP C 211     116.544 141.189  71.327  1.00 39.60           C  
ATOM   3274  CH2 TRP C 211     116.644 141.640  72.647  1.00 39.60           C  
ATOM   3275  N   ASP C 212     113.097 136.888  68.024  1.00 41.60           N  
ATOM   3276  CA  ASP C 212     113.071 135.986  66.878  1.00 41.60           C  
ATOM   3277  C   ASP C 212     114.402 135.250  66.806  1.00 41.60           C  
ATOM   3278  O   ASP C 212     115.461 135.883  66.738  1.00 41.60           O  
ATOM   3279  CB  ASP C 212     112.814 136.753  65.582  1.00 41.60           C  
ATOM   3280  CG  ASP C 212     111.962 135.973  64.603  1.00 41.60           C  
ATOM   3281  OD1 ASP C 212     111.930 136.346  63.412  1.00 41.60           O  
ATOM   3282  OD2 ASP C 212     111.330 134.981  65.020  1.00 41.60           O1-
ATOM   3283  N   VAL C 213     114.346 133.918  66.824  1.00 40.37           N  
ATOM   3284  CA  VAL C 213     115.570 133.121  66.849  1.00 40.37           C  
ATOM   3285  C   VAL C 213     116.312 133.229  65.521  1.00 40.37           C  
ATOM   3286  O   VAL C 213     117.527 133.450  65.487  1.00 40.37           O  
ATOM   3287  CB  VAL C 213     115.248 131.657  67.199  1.00 40.37           C  
ATOM   3288  CG1 VAL C 213     116.493 130.796  67.079  1.00 40.37           C  
ATOM   3289  CG2 VAL C 213     114.660 131.562  68.594  1.00 40.37           C  
ATOM   3290  N   ARG C 214     115.594 133.070  64.407  1.00 39.65           N  
ATOM   3291  CA  ARG C 214     116.247 133.073  63.101  1.00 39.65           C  
ATOM   3292  C   ARG C 214     116.688 134.476  62.700  1.00 39.65           C  
ATOM   3293  O   ARG C 214     117.822 134.675  62.251  1.00 39.65           O  
ATOM   3294  CB  ARG C 214     115.312 132.480  62.048  1.00 39.65           C  
ATOM   3295  N   GLU C 215     115.805 135.465  62.854  1.00 39.86           N  
ATOM   3296  CA  GLU C 215     116.123 136.816  62.405  1.00 39.86           C  
ATOM   3297  C   GLU C 215     117.104 137.514  63.340  1.00 39.86           C  
ATOM   3298  O   GLU C 215     118.017 138.205  62.878  1.00 39.86           O  
ATOM   3299  CB  GLU C 215     114.842 137.638  62.267  1.00 39.86           C  
ATOM   3300  N   GLY C 216     116.931 137.354  64.649  1.00 41.82           N  
ATOM   3301  CA  GLY C 216     117.818 137.965  65.616  1.00 41.82           C  
ATOM   3302  C   GLY C 216     117.390 139.318  66.139  1.00 41.82           C  
ATOM   3303  O   GLY C 216     118.197 139.991  66.791  1.00 41.82           O  
ATOM   3304  N   MET C 217     116.156 139.737  65.884  1.00 43.29           N  
ATOM   3305  CA  MET C 217     115.664 141.050  66.274  1.00 43.29           C  
ATOM   3306  C   MET C 217     114.647 140.922  67.405  1.00 43.29           C  
ATOM   3307  O   MET C 217     114.206 139.826  67.763  1.00 43.29           O  
ATOM   3308  CB  MET C 217     115.056 141.771  65.068  1.00 43.29           C  
ATOM   3309  N   CYS C 218     114.274 142.068  67.966  1.00 44.89           N  
ATOM   3310  CA  CYS C 218     113.289 142.156  69.035  1.00 44.89           C  
ATOM   3311  C   CYS C 218     111.971 142.647  68.455  1.00 44.89           C  
ATOM   3312  O   CYS C 218     111.943 143.646  67.728  1.00 44.89           O  
ATOM   3313  CB  CYS C 218     113.765 143.099  70.142  1.00 44.89           C  
ATOM   3314  SG  CYS C 218     112.620 143.281  71.526  1.00 44.89           S  
ATOM   3315  N   ARG C 219     110.885 141.948  68.778  1.00 45.89           N  
ATOM   3316  CA  ARG C 219     109.575 142.249  68.216  1.00 45.89           C  
ATOM   3317  C   ARG C 219     108.709 143.106  69.132  1.00 45.89           C  
ATOM   3318  O   ARG C 219     108.109 144.082  68.675  1.00 45.89           O  
ATOM   3319  CB  ARG C 219     108.838 140.949  67.873  1.00 45.89           C  
ATOM   3320  CG  ARG C 219     109.336 140.272  66.611  1.00 45.89           C  
ATOM   3321  CD  ARG C 219     108.373 139.180  66.152  1.00 45.89           C  
ATOM   3322  NE  ARG C 219     108.796 138.448  64.952  1.00 45.89           N  
ATOM   3323  CZ  ARG C 219     109.205 138.989  63.803  1.00 45.89           C  
ATOM   3324  NH1 ARG C 219     109.233 140.303  63.625  1.00 45.89           N1+
ATOM   3325  NH2 ARG C 219     109.561 138.196  62.803  1.00 45.89           N  
ATOM   3326  N   GLN C 220     108.627 142.766  70.417  1.00 44.31           N  
ATOM   3327  CA  GLN C 220     107.714 143.436  71.331  1.00 44.31           C  
ATOM   3328  C   GLN C 220     108.388 143.625  72.682  1.00 44.31           C  
ATOM   3329  O   GLN C 220     109.324 142.906  73.038  1.00 44.31           O  
ATOM   3330  CB  GLN C 220     106.413 142.640  71.496  1.00 44.31           C  
ATOM   3331  CG  GLN C 220     105.567 142.568  70.239  1.00 44.31           C  
ATOM   3332  CD  GLN C 220     104.305 141.760  70.430  1.00 44.31           C  
ATOM   3333  NE2 GLN C 220     103.479 141.701  69.394  1.00 44.31           N  
ATOM   3334  OE1 GLN C 220     104.078 141.186  71.493  1.00 44.31           O  
ATOM   3335  N   THR C 221     107.899 144.609  73.434  1.00 42.76           N  
ATOM   3336  CA  THR C 221     108.365 144.867  74.789  1.00 42.76           C  
ATOM   3337  C   THR C 221     107.167 145.119  75.693  1.00 42.76           C  
ATOM   3338  O   THR C 221     106.211 145.789  75.294  1.00 42.76           O  
ATOM   3339  CB  THR C 221     109.322 146.064  74.842  1.00 42.76           C  
ATOM   3340  N   PHE C 222     107.225 144.583  76.910  1.00 42.17           N  
ATOM   3341  CA  PHE C 222     106.129 144.661  77.869  1.00 42.17           C  
ATOM   3342  C   PHE C 222     106.634 145.266  79.170  1.00 42.17           C  
ATOM   3343  O   PHE C 222     107.658 144.828  79.703  1.00 42.17           O  
ATOM   3344  CB  PHE C 222     105.530 143.277  78.135  1.00 42.17           C  
ATOM   3345  CG  PHE C 222     105.153 142.526  76.891  1.00 42.17           C  
ATOM   3346  CD1 PHE C 222     106.083 141.743  76.229  1.00 42.17           C  
ATOM   3347  CD2 PHE C 222     103.867 142.591  76.392  1.00 42.17           C  
ATOM   3348  CE1 PHE C 222     105.738 141.050  75.088  1.00 42.17           C  
ATOM   3349  CE2 PHE C 222     103.517 141.899  75.253  1.00 42.17           C  
ATOM   3350  CZ  PHE C 222     104.455 141.126  74.601  1.00 42.17           C  
ATOM   3351  N   THR C 223     105.915 146.264  79.683  1.00 44.72           N  
ATOM   3352  CA  THR C 223     106.293 146.968  80.910  1.00 44.72           C  
ATOM   3353  C   THR C 223     105.058 147.130  81.792  1.00 44.72           C  
ATOM   3354  O   THR C 223     104.210 147.988  81.528  1.00 44.72           O  
ATOM   3355  CB  THR C 223     106.914 148.331  80.604  1.00 44.72           C  
ATOM   3356  CG2 THR C 223     108.067 148.206  79.616  1.00 44.72           C  
ATOM   3357  OG1 THR C 223     105.914 149.204  80.065  1.00 44.72           O  
ATOM   3358  N   GLY C 224     104.949 146.309  82.834  1.00 44.47           N  
ATOM   3359  CA  GLY C 224     103.875 146.474  83.795  1.00 44.47           C  
ATOM   3360  C   GLY C 224     104.283 146.362  85.251  1.00 44.47           C  
ATOM   3361  O   GLY C 224     103.514 146.735  86.141  1.00 44.47           O  
ATOM   3362  N   HIS C 225     105.488 145.863  85.513  1.00 44.57           N  
ATOM   3363  CA  HIS C 225     105.945 145.635  86.874  1.00 44.57           C  
ATOM   3364  C   HIS C 225     106.643 146.883  87.410  1.00 44.57           C  
ATOM   3365  O   HIS C 225     106.784 147.895  86.719  1.00 44.57           O  
ATOM   3366  CB  HIS C 225     106.876 144.423  86.929  1.00 44.57           C  
ATOM   3367  CG  HIS C 225     106.162 143.107  86.950  1.00 44.57           C  
ATOM   3368  CD2 HIS C 225     105.917 142.211  85.965  1.00 44.57           C  
ATOM   3369  ND1 HIS C 225     105.613 142.574  88.096  1.00 44.57           N  
ATOM   3370  CE1 HIS C 225     105.056 141.410  87.815  1.00 44.57           C  
ATOM   3371  NE2 HIS C 225     105.226 141.166  86.529  1.00 44.57           N  
ATOM   3372  N   GLU C 226     107.092 146.814  88.668  1.00 47.62           N  
ATOM   3373  CA  GLU C 226     107.841 147.921  89.251  1.00 47.62           C  
ATOM   3374  C   GLU C 226     109.036 147.445  90.076  1.00 47.62           C  
ATOM   3375  O   GLU C 226     109.501 148.178  90.955  1.00 47.62           O  
ATOM   3376  CB  GLU C 226     106.925 148.814  90.099  1.00 47.62           C  
ATOM   3377  CG  GLU C 226     106.345 148.156  91.333  1.00 47.62           C  
ATOM   3378  CD  GLU C 226     105.400 149.069  92.088  1.00 47.62           C  
ATOM   3379  OE1 GLU C 226     105.182 150.210  91.630  1.00 47.62           O  
ATOM   3380  OE2 GLU C 226     104.875 148.645  93.139  1.00 47.62           O1-
ATOM   3381  N   SER C 227     109.545 146.246  89.810  1.00 46.52           N  
ATOM   3382  CA  SER C 227     110.784 145.757  90.403  1.00 46.52           C  
ATOM   3383  C   SER C 227     111.347 144.675  89.487  1.00 46.52           C  
ATOM   3384  O   SER C 227     110.890 144.499  88.353  1.00 46.52           O  
ATOM   3385  CB  SER C 227     110.559 145.246  91.829  1.00 46.52           C  
ATOM   3386  OG  SER C 227     110.148 146.293  92.690  1.00 46.52           O  
ATOM   3387  N   ASP C 228     112.342 143.945  89.982  1.00 45.79           N  
ATOM   3388  CA  ASP C 228     113.015 142.934  89.180  1.00 45.79           C  
ATOM   3389  C   ASP C 228     112.079 141.774  88.854  1.00 45.79           C  
ATOM   3390  O   ASP C 228     111.236 141.380  89.661  1.00 45.79           O  
ATOM   3391  CB  ASP C 228     114.246 142.409  89.917  1.00 45.79           C  
ATOM   3392  CG  ASP C 228     115.296 143.476  90.129  1.00 45.79           C  
ATOM   3393  OD1 ASP C 228     115.269 144.493  89.406  1.00 45.79           O  
ATOM   3394  OD2 ASP C 228     116.151 143.300  91.022  1.00 45.79           O1-
ATOM   3395  N   ILE C 229     112.247 141.219  87.655  1.00 42.59           N  
ATOM   3396  CA  ILE C 229     111.510 140.040  87.212  1.00 42.59           C  
ATOM   3397  C   ILE C 229     112.415 138.826  87.360  1.00 42.59           C  
ATOM   3398  O   ILE C 229     113.548 138.822  86.863  1.00 42.59           O  
ATOM   3399  CB  ILE C 229     111.029 140.192  85.759  1.00 42.59           C  
ATOM   3400  CG1 ILE C 229     110.110 141.406  85.624  1.00 42.59           C  
ATOM   3401  CG2 ILE C 229     110.324 138.929  85.298  1.00 42.59           C  
ATOM   3402  CD1 ILE C 229     109.366 141.470  84.312  1.00 42.59           C  
ATOM   3403  N   ASN C 230     111.919 137.793  88.042  1.00 41.83           N  
ATOM   3404  CA  ASN C 230     112.717 136.615  88.356  1.00 41.83           C  
ATOM   3405  C   ASN C 230     112.349 135.375  87.556  1.00 41.83           C  
ATOM   3406  O   ASN C 230     113.217 134.532  87.328  1.00 41.83           O  
ATOM   3407  CB  ASN C 230     112.606 136.282  89.849  1.00 41.83           C  
ATOM   3408  CG  ASN C 230     113.067 137.419  90.738  1.00 41.83           C  
ATOM   3409  ND2 ASN C 230     112.471 137.524  91.918  1.00 41.83           N  
ATOM   3410  OD1 ASN C 230     113.945 138.195  90.368  1.00 41.83           O  
ATOM   3411  N   ALA C 231     111.096 135.234  87.125  1.00 39.07           N  
ATOM   3412  CA  ALA C 231     110.648 134.017  86.463  1.00 39.07           C  
ATOM   3413  C   ALA C 231     109.735 134.360  85.295  1.00 39.07           C  
ATOM   3414  O   ALA C 231     109.126 135.430  85.248  1.00 39.07           O  
ATOM   3415  CB  ALA C 231     109.928 133.083  87.443  1.00 39.07           C  
ATOM   3416  N   ILE C 232     109.644 133.424  84.348  1.00 38.15           N  
ATOM   3417  CA  ILE C 232     108.836 133.603  83.146  1.00 38.15           C  
ATOM   3418  C   ILE C 232     108.526 132.223  82.579  1.00 38.15           C  
ATOM   3419  O   ILE C 232     109.296 131.277  82.762  1.00 38.15           O  
ATOM   3420  CB  ILE C 232     109.564 134.513  82.121  1.00 38.15           C  
ATOM   3421  CG1 ILE C 232     108.570 135.141  81.145  1.00 38.15           C  
ATOM   3422  CG2 ILE C 232     110.654 133.748  81.383  1.00 38.15           C  
ATOM   3423  CD1 ILE C 232     109.099 136.379  80.464  1.00 38.15           C  
ATOM   3424  N   CYS C 233     107.383 132.105  81.900  1.00 38.81           N  
ATOM   3425  CA  CYS C 233     106.946 130.824  81.357  1.00 38.81           C  
ATOM   3426  C   CYS C 233     105.827 131.040  80.346  1.00 38.81           C  
ATOM   3427  O   CYS C 233     104.952 131.880  80.561  1.00 38.81           O  
ATOM   3428  CB  CYS C 233     106.466 129.888  82.475  1.00 38.81           C  
ATOM   3429  SG  CYS C 233     105.802 128.310  81.900  1.00 38.81           S  
ATOM   3430  N   PHE C 234     105.856 130.269  79.258  1.00 36.59           N  
ATOM   3431  CA  PHE C 234     104.803 130.301  78.249  1.00 36.59           C  
ATOM   3432  C   PHE C 234     103.544 129.559  78.683  1.00 36.59           C  
ATOM   3433  O   PHE C 234     103.591 128.575  79.424  1.00 36.59           O  
ATOM   3434  CB  PHE C 234     105.277 129.697  76.924  1.00 36.59           C  
ATOM   3435  CG  PHE C 234     106.044 130.643  76.049  1.00 36.59           C  
ATOM   3436  CD1 PHE C 234     105.368 131.535  75.235  1.00 36.59           C  
ATOM   3437  CD2 PHE C 234     107.423 130.626  76.010  1.00 36.59           C  
ATOM   3438  CE1 PHE C 234     106.052 132.401  74.411  1.00 36.59           C  
ATOM   3439  CE2 PHE C 234     108.110 131.495  75.186  1.00 36.59           C  
ATOM   3440  CZ  PHE C 234     107.423 132.381  74.388  1.00 36.59           C  
ATOM   3441  N   PHE C 235     102.411 130.054  78.194  1.00 38.29           N  
ATOM   3442  CA  PHE C 235     101.164 129.311  78.214  1.00 38.29           C  
ATOM   3443  C   PHE C 235     101.269 128.112  77.269  1.00 38.29           C  
ATOM   3444  O   PHE C 235     102.015 128.153  76.287  1.00 38.29           O  
ATOM   3445  CB  PHE C 235     100.017 130.225  77.782  1.00 38.29           C  
ATOM   3446  CG  PHE C 235      98.659 129.773  78.233  1.00 38.29           C  
ATOM   3447  CD1 PHE C 235      98.300 129.831  79.566  1.00 38.29           C  
ATOM   3448  CD2 PHE C 235      97.733 129.304  77.316  1.00 38.29           C  
ATOM   3449  CE1 PHE C 235      97.049 129.421  79.976  1.00 38.29           C  
ATOM   3450  CE2 PHE C 235      96.482 128.895  77.721  1.00 38.29           C  
ATOM   3451  CZ  PHE C 235      96.139 128.953  79.052  1.00 38.29           C  
ATOM   3452  N   PRO C 236     100.545 127.024  77.550  1.00 38.62           N  
ATOM   3453  CA  PRO C 236     100.592 125.866  76.640  1.00 38.62           C  
ATOM   3454  C   PRO C 236     100.168 126.188  75.218  1.00 38.62           C  
ATOM   3455  O   PRO C 236     100.640 125.538  74.278  1.00 38.62           O  
ATOM   3456  CB  PRO C 236      99.632 124.868  77.299  1.00 38.62           C  
ATOM   3457  CG  PRO C 236      99.638 125.235  78.730  1.00 38.62           C  
ATOM   3458  CD  PRO C 236      99.802 126.721  78.784  1.00 38.62           C  
ATOM   3459  N   ASN C 237      99.283 127.169  75.035  1.00 41.20           N  
ATOM   3460  CA  ASN C 237      98.853 127.548  73.694  1.00 41.20           C  
ATOM   3461  C   ASN C 237     100.009 128.109  72.875  1.00 41.20           C  
ATOM   3462  O   ASN C 237     100.136 127.814  71.682  1.00 41.20           O  
ATOM   3463  CB  ASN C 237      97.721 128.569  73.787  1.00 41.20           C  
ATOM   3464  CG  ASN C 237      96.928 128.680  72.508  1.00 41.20           C  
ATOM   3465  ND2 ASN C 237      95.966 129.594  72.488  1.00 41.20           N  
ATOM   3466  OD1 ASN C 237      97.174 127.954  71.545  1.00 41.20           O  
ATOM   3467  N   GLY C 238     100.858 128.920  73.497  1.00 41.73           N  
ATOM   3468  CA  GLY C 238     101.920 129.608  72.800  1.00 41.73           C  
ATOM   3469  C   GLY C 238     101.633 131.052  72.456  1.00 41.73           C  
ATOM   3470  O   GLY C 238     102.458 131.684  71.789  1.00 41.73           O  
ATOM   3471  N   ASN C 239     100.492 131.593  72.887  1.00 42.18           N  
ATOM   3472  CA  ASN C 239     100.123 132.974  72.608  1.00 42.18           C  
ATOM   3473  C   ASN C 239     100.094 133.843  73.859  1.00 42.18           C  
ATOM   3474  O   ASN C 239      99.579 134.966  73.806  1.00 42.18           O  
ATOM   3475  CB  ASN C 239      98.762 133.032  71.908  1.00 42.18           C  
ATOM   3476  CG  ASN C 239      98.774 132.363  70.551  1.00 42.18           C  
ATOM   3477  ND2 ASN C 239      99.533 132.928  69.620  1.00 42.18           N  
ATOM   3478  OD1 ASN C 239      98.109 131.351  70.339  1.00 42.18           O  
ATOM   3479  N   ALA C 240     100.628 133.362  74.977  1.00 39.33           N  
ATOM   3480  CA  ALA C 240     100.620 134.121  76.220  1.00 39.33           C  
ATOM   3481  C   ALA C 240     101.751 133.616  77.104  1.00 39.33           C  
ATOM   3482  O   ALA C 240     102.325 132.552  76.864  1.00 39.33           O  
ATOM   3483  CB  ALA C 240      99.270 134.011  76.934  1.00 39.33           C  
ATOM   3484  N   PHE C 241     102.068 134.399  78.131  1.00 38.11           N  
ATOM   3485  CA  PHE C 241     103.095 134.016  79.089  1.00 38.11           C  
ATOM   3486  C   PHE C 241     102.830 134.727  80.408  1.00 38.11           C  
ATOM   3487  O   PHE C 241     102.057 135.686  80.473  1.00 38.11           O  
ATOM   3488  CB  PHE C 241     104.501 134.328  78.561  1.00 38.11           C  
ATOM   3489  CG  PHE C 241     104.780 135.793  78.386  1.00 38.11           C  
ATOM   3490  CD1 PHE C 241     104.383 136.455  77.239  1.00 38.11           C  
ATOM   3491  CD2 PHE C 241     105.456 136.503  79.362  1.00 38.11           C  
ATOM   3492  CE1 PHE C 241     104.644 137.797  77.077  1.00 38.11           C  
ATOM   3493  CE2 PHE C 241     105.717 137.846  79.202  1.00 38.11           C  
ATOM   3494  CZ  PHE C 241     105.312 138.492  78.060  1.00 38.11           C  
ATOM   3495  N   ALA C 242     103.478 134.236  81.464  1.00 38.54           N  
ATOM   3496  CA  ALA C 242     103.308 134.763  82.810  1.00 38.54           C  
ATOM   3497  C   ALA C 242     104.663 135.097  83.415  1.00 38.54           C  
ATOM   3498  O   ALA C 242     105.677 134.479  83.082  1.00 38.54           O  
ATOM   3499  CB  ALA C 242     102.569 133.770  83.714  1.00 38.54           C  
ATOM   3500  N   THR C 243     104.672 136.086  84.308  1.00 41.63           N  
ATOM   3501  CA  THR C 243     105.891 136.556  84.949  1.00 41.63           C  
ATOM   3502  C   THR C 243     105.682 136.704  86.450  1.00 41.63           C  
ATOM   3503  O   THR C 243     104.576 136.993  86.915  1.00 41.63           O  
ATOM   3504  CB  THR C 243     106.358 137.907  84.374  1.00 41.63           C  
ATOM   3505  CG2 THR C 243     106.632 137.801  82.883  1.00 41.63           C  
ATOM   3506  OG1 THR C 243     105.352 138.901  84.604  1.00 41.63           O  
ATOM   3507  N   GLY C 244     106.755 136.506  87.197  1.00 41.43           N  
ATOM   3508  CA  GLY C 244     106.751 136.764  88.629  1.00 41.43           C  
ATOM   3509  C   GLY C 244     107.904 137.664  89.010  1.00 41.43           C  
ATOM   3510  O   GLY C 244     109.001 137.548  88.466  1.00 41.43           O  
ATOM   3511  N   SER C 245     107.648 138.564  89.957  1.00 43.65           N  
ATOM   3512  CA  SER C 245     108.588 139.628  90.284  1.00 43.65           C  
ATOM   3513  C   SER C 245     108.776 139.726  91.793  1.00 43.65           C  
ATOM   3514  O   SER C 245     108.162 138.993  92.573  1.00 43.65           O  
ATOM   3515  CB  SER C 245     108.111 140.973  89.721  1.00 43.65           C  
ATOM   3516  N   ASP C 246     109.646 140.652  92.198  1.00 47.19           N  
ATOM   3517  CA  ASP C 246     109.794 141.043  93.594  1.00 47.19           C  
ATOM   3518  C   ASP C 246     108.672 141.960  94.061  1.00 47.19           C  
ATOM   3519  O   ASP C 246     108.676 142.381  95.222  1.00 47.19           O  
ATOM   3520  CB  ASP C 246     111.144 141.730  93.811  1.00 47.19           C  
ATOM   3521  CG  ASP C 246     112.308 140.766  93.730  1.00 47.19           C  
ATOM   3522  OD1 ASP C 246     112.064 139.543  93.669  1.00 47.19           O  
ATOM   3523  OD2 ASP C 246     113.466 141.230  93.730  1.00 47.19           O1-
ATOM   3524  N   ASP C 247     107.721 142.275  93.181  1.00 48.59           N  
ATOM   3525  CA  ASP C 247     106.544 143.067  93.511  1.00 48.59           C  
ATOM   3526  C   ASP C 247     105.573 142.329  94.419  1.00 48.59           C  
ATOM   3527  O   ASP C 247     104.608 142.946  94.884  1.00 48.59           O  
ATOM   3528  CB  ASP C 247     105.811 143.459  92.228  1.00 48.59           C  
ATOM   3529  CG  ASP C 247     106.371 144.703  91.593  1.00 48.59           C  
ATOM   3530  OD1 ASP C 247     105.759 145.189  90.619  1.00 48.59           O  
ATOM   3531  OD2 ASP C 247     107.413 145.198  92.067  1.00 48.59           O1-
ATOM   3532  N   ALA C 248     105.795 141.034  94.656  1.00 46.39           N  
ATOM   3533  CA  ALA C 248     104.829 140.146  95.304  1.00 46.39           C  
ATOM   3534  C   ALA C 248     103.570 139.984  94.459  1.00 46.39           C  
ATOM   3535  O   ALA C 248     102.487 139.719  94.984  1.00 46.39           O  
ATOM   3536  CB  ALA C 248     104.473 140.623  96.716  1.00 46.39           C  
ATOM   3537  N   THR C 249     103.703 140.140  93.142  1.00 45.10           N  
ATOM   3538  CA  THR C 249     102.582 140.016  92.223  1.00 45.10           C  
ATOM   3539  C   THR C 249     103.005 139.213  91.001  1.00 45.10           C  
ATOM   3540  O   THR C 249     104.175 139.211  90.614  1.00 45.10           O  
ATOM   3541  CB  THR C 249     102.054 141.385  91.760  1.00 45.10           C  
ATOM   3542  CG2 THR C 249     101.611 142.227  92.942  1.00 45.10           C  
ATOM   3543  OG1 THR C 249     103.084 142.079  91.048  1.00 45.10           O  
ATOM   3544  N   CYS C 250     102.034 138.530  90.399  1.00 43.58           N  
ATOM   3545  CA  CYS C 250     102.202 137.871  89.113  1.00 43.58           C  
ATOM   3546  C   CYS C 250     101.264 138.513  88.102  1.00 43.58           C  
ATOM   3547  O   CYS C 250     100.180 138.986  88.453  1.00 43.58           O  
ATOM   3548  CB  CYS C 250     101.918 136.366  89.196  1.00 43.58           C  
ATOM   3549  SG  CYS C 250     103.074 135.418  90.205  1.00 43.58           S  
ATOM   3550  N   ARG C 251     101.689 138.535  86.841  1.00 42.47           N  
ATOM   3551  CA  ARG C 251     100.896 139.137  85.781  1.00 42.47           C  
ATOM   3552  C   ARG C 251     100.908 138.235  84.556  1.00 42.47           C  
ATOM   3553  O   ARG C 251     101.848 137.468  84.338  1.00 42.47           O  
ATOM   3554  CB  ARG C 251     101.411 140.536  85.418  1.00 42.47           C  
ATOM   3555  CG  ARG C 251     101.071 141.600  86.449  1.00 42.47           C  
ATOM   3556  CD  ARG C 251     101.903 142.854  86.253  1.00 42.47           C  
ATOM   3557  NE  ARG C 251     102.235 143.488  87.525  1.00 42.47           N  
ATOM   3558  CZ  ARG C 251     101.717 144.636  87.946  1.00 42.47           C  
ATOM   3559  NH1 ARG C 251     100.837 145.281  87.197  1.00 42.47           N1+
ATOM   3560  NH2 ARG C 251     102.077 145.136  89.118  1.00 42.47           N  
ATOM   3561  N   LEU C 252      99.845 138.334  83.763  1.00 41.25           N  
ATOM   3562  CA  LEU C 252      99.684 137.570  82.534  1.00 41.25           C  
ATOM   3563  C   LEU C 252      99.640 138.533  81.357  1.00 41.25           C  
ATOM   3564  O   LEU C 252      98.902 139.523  81.389  1.00 41.25           O  
ATOM   3565  CB  LEU C 252      98.410 136.719  82.575  1.00 41.25           C  
ATOM   3566  CG  LEU C 252      98.164 135.764  81.406  1.00 41.25           C  
ATOM   3567  CD1 LEU C 252      98.826 134.421  81.648  1.00 41.25           C  
ATOM   3568  CD2 LEU C 252      96.679 135.590  81.168  1.00 41.25           C  
ATOM   3569  N   PHE C 253     100.426 138.243  80.325  1.00 41.91           N  
ATOM   3570  CA  PHE C 253     100.541 139.106  79.161  1.00 41.91           C  
ATOM   3571  C   PHE C 253     100.078 138.370  77.911  1.00 41.91           C  
ATOM   3572  O   PHE C 253     100.085 137.138  77.847  1.00 41.91           O  
ATOM   3573  CB  PHE C 253     101.980 139.596  78.968  1.00 41.91           C  
ATOM   3574  CG  PHE C 253     102.428 140.588  79.999  1.00 41.91           C  
ATOM   3575  CD1 PHE C 253     101.968 141.892  79.971  1.00 41.91           C  
ATOM   3576  CD2 PHE C 253     103.310 140.216  80.996  1.00 41.91           C  
ATOM   3577  CE1 PHE C 253     102.381 142.805  80.918  1.00 41.91           C  
ATOM   3578  CE2 PHE C 253     103.726 141.125  81.944  1.00 41.91           C  
ATOM   3579  CZ  PHE C 253     103.260 142.420  81.905  1.00 41.91           C  
ATOM   3580  N   ASP C 254      99.676 139.148  76.912  1.00 46.90           N  
ATOM   3581  CA  ASP C 254      99.216 138.631  75.633  1.00 46.90           C  
ATOM   3582  C   ASP C 254     100.129 139.120  74.517  1.00 46.90           C  
ATOM   3583  O   ASP C 254     100.660 140.233  74.571  1.00 46.90           O  
ATOM   3584  CB  ASP C 254      97.780 139.062  75.345  1.00 46.90           C  
ATOM   3585  CG  ASP C 254      97.147 138.259  74.232  1.00 46.90           C  
ATOM   3586  OD1 ASP C 254      97.666 137.170  73.912  1.00 46.90           O  
ATOM   3587  OD2 ASP C 254      96.141 138.727  73.664  1.00 46.90           O1-
ATOM   3588  N   LEU C 255     100.307 138.277  73.501  1.00 44.86           N  
ATOM   3589  CA  LEU C 255     101.187 138.606  72.386  1.00 44.86           C  
ATOM   3590  C   LEU C 255     100.448 139.277  71.234  1.00 44.86           C  
ATOM   3591  O   LEU C 255     100.968 140.226  70.639  1.00 44.86           O  
ATOM   3592  CB  LEU C 255     101.894 137.348  71.879  1.00 44.86           C  
ATOM   3593  CG  LEU C 255     102.850 136.635  72.836  1.00 44.86           C  
ATOM   3594  CD1 LEU C 255     103.721 135.647  72.081  1.00 44.86           C  
ATOM   3595  CD2 LEU C 255     103.708 137.636  73.586  1.00 44.86           C  
ATOM   3596  N   ARG C 256      99.246 138.805  70.905  1.00 48.70           N  
ATOM   3597  CA  ARG C 256      98.483 139.366  69.798  1.00 48.70           C  
ATOM   3598  C   ARG C 256      97.756 140.654  70.157  1.00 48.70           C  
ATOM   3599  O   ARG C 256      97.370 141.402  69.252  1.00 48.70           O  
ATOM   3600  CB  ARG C 256      97.473 138.338  69.278  1.00 48.70           C  
ATOM   3601  CG  ARG C 256      98.116 137.127  68.626  1.00 48.70           C  
ATOM   3602  CD  ARG C 256      97.074 136.188  68.053  1.00 48.70           C  
ATOM   3603  NE  ARG C 256      96.246 135.590  69.094  1.00 48.70           N  
ATOM   3604  CZ  ARG C 256      95.161 134.862  68.856  1.00 48.70           C  
ATOM   3605  NH1 ARG C 256      94.466 134.358  69.865  1.00 48.70           N1+
ATOM   3606  NH2 ARG C 256      94.771 134.640  67.610  1.00 48.70           N  
ATOM   3607  N   ALA C 257      97.557 140.930  71.446  1.00 49.38           N  
ATOM   3608  CA  ALA C 257      96.984 142.196  71.880  1.00 49.38           C  
ATOM   3609  C   ALA C 257      98.026 143.171  72.407  1.00 49.38           C  
ATOM   3610  O   ALA C 257      97.752 144.375  72.462  1.00 49.38           O  
ATOM   3611  CB  ALA C 257      95.920 141.960  72.958  1.00 49.38           C  
ATOM   3612  N   ASP C 258      99.203 142.677  72.795  1.00 49.69           N  
ATOM   3613  CA  ASP C 258     100.333 143.510  73.206  1.00 49.69           C  
ATOM   3614  C   ASP C 258      99.994 144.363  74.429  1.00 49.69           C  
ATOM   3615  O   ASP C 258     100.261 145.566  74.470  1.00 49.69           O  
ATOM   3616  CB  ASP C 258     100.820 144.381  72.045  1.00 49.69           C  
ATOM   3617  CG  ASP C 258     102.255 144.835  72.217  1.00 49.69           C  
ATOM   3618  OD1 ASP C 258     102.968 144.248  73.058  1.00 49.69           O  
ATOM   3619  OD2 ASP C 258     102.671 145.778  71.512  1.00 49.69           O1-
ATOM   3620  N   GLN C 259      99.406 143.727  75.437  1.00 48.41           N  
ATOM   3621  CA  GLN C 259      99.113 144.391  76.703  1.00 48.41           C  
ATOM   3622  C   GLN C 259      98.895 143.324  77.773  1.00 48.41           C  
ATOM   3623  O   GLN C 259      99.094 142.129  77.533  1.00 48.41           O  
ATOM   3624  CB  GLN C 259      97.909 145.330  76.568  1.00 48.41           C  
ATOM   3625  CG  GLN C 259      96.633 144.659  76.111  1.00 48.41           C  
ATOM   3626  CD  GLN C 259      95.592 145.657  75.655  1.00 48.41           C  
ATOM   3627  NE2 GLN C 259      95.236 145.600  74.378  1.00 48.41           N  
ATOM   3628  OE1 GLN C 259      95.116 146.475  76.440  1.00 48.41           O  
ATOM   3629  N   GLU C 260      98.480 143.763  78.957  1.00 46.89           N  
ATOM   3630  CA  GLU C 260      98.312 142.910  80.123  1.00 46.89           C  
ATOM   3631  C   GLU C 260      96.840 142.570  80.325  1.00 46.89           C  
ATOM   3632  O   GLU C 260      95.955 143.390  80.068  1.00 46.89           O  
ATOM   3633  CB  GLU C 260      98.871 143.604  81.368  1.00 46.89           C  
ATOM   3634  CG  GLU C 260      98.649 142.870  82.674  1.00 46.89           C  
ATOM   3635  CD  GLU C 260      99.023 143.711  83.876  1.00 46.89           C  
ATOM   3636  OE1 GLU C 260      99.593 144.805  83.684  1.00 46.89           O  
ATOM   3637  OE2 GLU C 260      98.740 143.284  85.014  1.00 46.89           O1-
ATOM   3638  N   LEU C 261      96.585 141.349  80.792  1.00 46.17           N  
ATOM   3639  CA  LEU C 261      95.226 140.852  80.978  1.00 46.17           C  
ATOM   3640  C   LEU C 261      94.822 140.683  82.434  1.00 46.17           C  
ATOM   3641  O   LEU C 261      93.708 141.061  82.802  1.00 46.17           O  
ATOM   3642  CB  LEU C 261      95.050 139.509  80.261  1.00 46.17           C  
ATOM   3643  CG  LEU C 261      95.252 139.470  78.747  1.00 46.17           C  
ATOM   3644  CD1 LEU C 261      95.140 138.046  78.238  1.00 46.17           C  
ATOM   3645  CD2 LEU C 261      94.251 140.365  78.050  1.00 46.17           C  
ATOM   3646  N   MET C 262      95.688 140.125  83.277  1.00 46.97           N  
ATOM   3647  CA  MET C 262      95.290 139.753  84.626  1.00 46.97           C  
ATOM   3648  C   MET C 262      96.457 139.969  85.580  1.00 46.97           C  
ATOM   3649  O   MET C 262      97.621 139.948  85.174  1.00 46.97           O  
ATOM   3650  CB  MET C 262      94.816 138.293  84.665  1.00 46.97           C  
ATOM   3651  CG  MET C 262      94.259 137.822  85.998  1.00 46.97           C  
ATOM   3652  SD  MET C 262      92.764 138.704  86.480  1.00 46.97           S  
ATOM   3653  CE  MET C 262      91.583 138.011  85.330  1.00 46.97           C  
ATOM   3654  N   THR C 263      96.128 140.183  86.853  1.00 44.19           N  
ATOM   3655  CA  THR C 263      97.112 140.303  87.919  1.00 44.19           C  
ATOM   3656  C   THR C 263      96.744 139.351  89.050  1.00 44.19           C  
ATOM   3657  O   THR C 263      95.566 139.088  89.305  1.00 44.19           O  
ATOM   3658  CB  THR C 263      97.216 141.755  88.432  1.00 44.19           C  
ATOM   3659  CG2 THR C 263      96.017 142.127  89.295  1.00 44.19           C  
ATOM   3660  OG1 THR C 263      98.420 141.916  89.191  1.00 44.19           O  
ATOM   3661  N   TYR C 264      97.766 138.809  89.706  1.00 42.73           N  
ATOM   3662  CA  TYR C 264      97.600 137.814  90.765  1.00 42.73           C  
ATOM   3663  C   TYR C 264      98.280 138.341  92.024  1.00 42.73           C  
ATOM   3664  O   TYR C 264      99.509 138.305  92.134  1.00 42.73           O  
ATOM   3665  CB  TYR C 264      98.182 136.465  90.347  1.00 42.73           C  
ATOM   3666  CG  TYR C 264      97.643 135.932  89.039  1.00 42.73           C  
ATOM   3667  CD1 TYR C 264      98.322 136.146  87.847  1.00 42.73           C  
ATOM   3668  CD2 TYR C 264      96.460 135.208  88.996  1.00 42.73           C  
ATOM   3669  CE1 TYR C 264      97.837 135.661  86.651  1.00 42.73           C  
ATOM   3670  CE2 TYR C 264      95.967 134.719  87.804  1.00 42.73           C  
ATOM   3671  CZ  TYR C 264      96.660 134.949  86.635  1.00 42.73           C  
ATOM   3672  OH  TYR C 264      96.176 134.466  85.443  1.00 42.73           O  
ATOM   3673  N   SER C 265      97.485 138.826  92.976  1.00 45.17           N  
ATOM   3674  CA  SER C 265      98.032 139.409  94.191  1.00 45.17           C  
ATOM   3675  C   SER C 265      97.028 139.272  95.325  1.00 45.17           C  
ATOM   3676  O   SER C 265      95.827 139.095  95.103  1.00 45.17           O  
ATOM   3677  CB  SER C 265      98.399 140.883  93.987  1.00 45.17           C  
ATOM   3678  N   HIS C 266      97.540 139.357  96.550  1.00 48.54           N  
ATOM   3679  CA  HIS C 266      96.709 139.383  97.743  1.00 48.54           C  
ATOM   3680  C   HIS C 266      97.416 140.212  98.805  1.00 48.54           C  
ATOM   3681  O   HIS C 266      98.645 140.321  98.809  1.00 48.54           O  
ATOM   3682  CB  HIS C 266      96.415 137.970  98.259  1.00 48.54           C  
ATOM   3683  CG  HIS C 266      95.300 137.909  99.255  1.00 48.54           C  
ATOM   3684  CD2 HIS C 266      94.022 138.351  99.190  1.00 48.54           C  
ATOM   3685  ND1 HIS C 266      95.445 137.337 100.500  1.00 48.54           N  
ATOM   3686  CE1 HIS C 266      94.304 137.428 101.159  1.00 48.54           C  
ATOM   3687  NE2 HIS C 266      93.425 138.040 100.387  1.00 48.54           N  
ATOM   3688  N   ASP C 267      96.625 140.798  99.708  1.00 48.42           N  
ATOM   3689  CA  ASP C 267      97.169 141.727 100.694  1.00 48.42           C  
ATOM   3690  C   ASP C 267      98.078 141.049 101.712  1.00 48.42           C  
ATOM   3691  O   ASP C 267      98.871 141.735 102.364  1.00 48.42           O  
ATOM   3692  CB  ASP C 267      96.030 142.447 101.416  1.00 48.42           C  
ATOM   3693  N   ASN C 268      97.981 139.729 101.869  1.00 51.29           N  
ATOM   3694  CA  ASN C 268      98.810 139.036 102.850  1.00 51.29           C  
ATOM   3695  C   ASN C 268     100.244 138.852 102.365  1.00 51.29           C  
ATOM   3696  O   ASN C 268     101.181 138.901 103.169  1.00 51.29           O  
ATOM   3697  CB  ASN C 268      98.193 137.682 103.196  1.00 51.29           C  
ATOM   3698  CG  ASN C 268      97.030 137.801 104.158  1.00 51.29           C  
ATOM   3699  ND2 ASN C 268      95.928 137.134 103.841  1.00 51.29           N  
ATOM   3700  OD1 ASN C 268      97.123 138.482 105.179  1.00 51.29           O  
ATOM   3701  N   ILE C 269     100.438 138.637 101.066  1.00 48.41           N  
ATOM   3702  CA  ILE C 269     101.767 138.363 100.529  1.00 48.41           C  
ATOM   3703  C   ILE C 269     102.572 139.653 100.486  1.00 48.41           C  
ATOM   3704  O   ILE C 269     102.120 140.666  99.941  1.00 48.41           O  
ATOM   3705  CB  ILE C 269     101.679 137.726  99.132  1.00 48.41           C  
ATOM   3706  CG1 ILE C 269     101.006 136.354  99.191  1.00 48.41           C  
ATOM   3707  CG2 ILE C 269     103.063 137.608  98.510  1.00 48.41           C  
ATOM   3708  CD1 ILE C 269      99.523 136.395  98.985  1.00 48.41           C  
ATOM   3709  N   ILE C 270     103.773 139.617 101.066  1.00 48.93           N  
ATOM   3710  CA  ILE C 270     104.706 140.734 101.010  1.00 48.93           C  
ATOM   3711  C   ILE C 270     106.075 140.326 100.491  1.00 48.93           C  
ATOM   3712  O   ILE C 270     106.948 141.182 100.345  1.00 48.93           O  
ATOM   3713  CB  ILE C 270     104.844 141.423 102.384  1.00 48.93           C  
ATOM   3714  CG1 ILE C 270     105.406 140.447 103.419  1.00 48.93           C  
ATOM   3715  CG2 ILE C 270     103.509 141.979 102.842  1.00 48.93           C  
ATOM   3716  CD1 ILE C 270     105.789 141.101 104.727  1.00 48.93           C  
ATOM   3717  N   CYS C 271     106.293 139.045 100.204  1.00 48.13           N  
ATOM   3718  CA  CYS C 271     107.587 138.551  99.766  1.00 48.13           C  
ATOM   3719  C   CYS C 271     107.613 138.383  98.247  1.00 48.13           C  
ATOM   3720  O   CYS C 271     106.587 138.453  97.568  1.00 48.13           O  
ATOM   3721  CB  CYS C 271     107.911 137.233 100.467  1.00 48.13           C  
ATOM   3722  SG  CYS C 271     106.715 135.920 100.156  1.00 48.13           S  
ATOM   3723  N   GLY C 272     108.807 138.141  97.705  1.00 44.17           N  
ATOM   3724  CA  GLY C 272     108.985 138.010  96.276  1.00 44.17           C  
ATOM   3725  C   GLY C 272     108.581 136.643  95.750  1.00 44.17           C  
ATOM   3726  O   GLY C 272     108.178 135.746  96.487  1.00 44.17           O  
ATOM   3727  N   ILE C 273     108.700 136.497  94.433  1.00 41.91           N  
ATOM   3728  CA  ILE C 273     108.334 135.277  93.723  1.00 41.91           C  
ATOM   3729  C   ILE C 273     109.572 134.752  93.010  1.00 41.91           C  
ATOM   3730  O   ILE C 273     110.264 135.509  92.321  1.00 41.91           O  
ATOM   3731  CB  ILE C 273     107.188 135.526  92.728  1.00 41.91           C  
ATOM   3732  CG1 ILE C 273     105.915 135.909  93.479  1.00 41.91           C  
ATOM   3733  CG2 ILE C 273     106.948 134.300  91.867  1.00 41.91           C  
ATOM   3734  CD1 ILE C 273     105.094 136.960  92.786  1.00 41.91           C  
ATOM   3735  N   THR C 274     109.849 133.459  93.178  1.00 41.45           N  
ATOM   3736  CA  THR C 274     111.069 132.856  92.658  1.00 41.45           C  
ATOM   3737  C   THR C 274     110.860 132.051  91.381  1.00 41.45           C  
ATOM   3738  O   THR C 274     111.720 132.089  90.495  1.00 41.45           O  
ATOM   3739  CB  THR C 274     111.703 131.950  93.722  1.00 41.45           C  
ATOM   3740  CG2 THR C 274     113.037 131.411  93.236  1.00 41.45           C  
ATOM   3741  OG1 THR C 274     111.922 132.702  94.920  1.00 41.45           O  
ATOM   3742  N   SER C 275     109.745 131.335  91.251  1.00 39.99           N  
ATOM   3743  CA  SER C 275     109.521 130.487  90.090  1.00 39.99           C  
ATOM   3744  C   SER C 275     108.030 130.394  89.800  1.00 39.99           C  
ATOM   3745  O   SER C 275     107.200 130.502  90.705  1.00 39.99           O  
ATOM   3746  CB  SER C 275     110.110 129.089  90.306  1.00 39.99           C  
ATOM   3747  OG  SER C 275     109.427 128.406  91.342  1.00 39.99           O  
ATOM   3748  N   VAL C 276     107.700 130.198  88.523  1.00 38.59           N  
ATOM   3749  CA  VAL C 276     106.321 130.050  88.075  1.00 38.59           C  
ATOM   3750  C   VAL C 276     106.236 128.884  87.100  1.00 38.59           C  
ATOM   3751  O   VAL C 276     107.222 128.516  86.455  1.00 38.59           O  
ATOM   3752  CB  VAL C 276     105.770 131.338  87.417  1.00 38.59           C  
ATOM   3753  CG1 VAL C 276     105.592 132.438  88.448  1.00 38.59           C  
ATOM   3754  CG2 VAL C 276     106.681 131.796  86.293  1.00 38.59           C  
ATOM   3755  N   SER C 277     105.042 128.304  86.994  1.00 39.60           N  
ATOM   3756  CA  SER C 277     104.795 127.221  86.052  1.00 39.60           C  
ATOM   3757  C   SER C 277     103.298 127.110  85.801  1.00 39.60           C  
ATOM   3758  O   SER C 277     102.481 127.596  86.587  1.00 39.60           O  
ATOM   3759  CB  SER C 277     105.355 125.890  86.563  1.00 39.60           C  
ATOM   3760  OG  SER C 277     105.355 124.911  85.540  1.00 39.60           O  
ATOM   3761  N   PHE C 278     102.952 126.458  84.696  1.00 38.93           N  
ATOM   3762  CA  PHE C 278     101.572 126.210  84.307  1.00 38.93           C  
ATOM   3763  C   PHE C 278     101.242 124.731  84.464  1.00 38.93           C  
ATOM   3764  O   PHE C 278     102.103 123.902  84.771  1.00 38.93           O  
ATOM   3765  CB  PHE C 278     101.323 126.648  82.857  1.00 38.93           C  
ATOM   3766  CG  PHE C 278     100.926 128.089  82.709  1.00 38.93           C  
ATOM   3767  CD1 PHE C 278      99.705 128.540  83.178  1.00 38.93           C  
ATOM   3768  CD2 PHE C 278     101.768 128.991  82.079  1.00 38.93           C  
ATOM   3769  CE1 PHE C 278      99.337 129.864  83.033  1.00 38.93           C  
ATOM   3770  CE2 PHE C 278     101.405 130.316  81.932  1.00 38.93           C  
ATOM   3771  CZ  PHE C 278     100.189 130.752  82.411  1.00 38.93           C  
ATOM   3772  N   SER C 279      99.972 124.404  84.245  1.00 41.51           N  
ATOM   3773  CA  SER C 279      99.518 123.026  84.182  1.00 41.51           C  
ATOM   3774  C   SER C 279      99.359 122.615  82.720  1.00 41.51           C  
ATOM   3775  O   SER C 279      99.584 123.403  81.798  1.00 41.51           O  
ATOM   3776  CB  SER C 279      98.212 122.850  84.960  1.00 41.51           C  
ATOM   3777  OG  SER C 279      97.256 123.823  84.582  1.00 41.51           O  
ATOM   3778  N   LYS C 280      98.972 121.356  82.506  1.00 43.29           N  
ATOM   3779  CA  LYS C 280      98.847 120.848  81.143  1.00 43.29           C  
ATOM   3780  C   LYS C 280      97.747 121.571  80.378  1.00 43.29           C  
ATOM   3781  O   LYS C 280      97.914 121.900  79.198  1.00 43.29           O  
ATOM   3782  CB  LYS C 280      98.588 119.342  81.165  1.00 43.29           C  
ATOM   3783  CG  LYS C 280      98.772 118.669  79.818  1.00 43.29           C  
ATOM   3784  CD  LYS C 280      98.755 117.160  79.946  1.00 43.29           C  
ATOM   3785  CE  LYS C 280      98.901 116.495  78.590  1.00 43.29           C  
ATOM   3786  NZ  LYS C 280     100.235 116.757  77.991  1.00 43.29           N1+
ATOM   3787  N   SER C 281      96.616 121.828  81.029  1.00 43.24           N  
ATOM   3788  CA  SER C 281      95.498 122.512  80.397  1.00 43.24           C  
ATOM   3789  C   SER C 281      95.605 124.028  80.471  1.00 43.24           C  
ATOM   3790  O   SER C 281      94.823 124.721  79.811  1.00 43.24           O  
ATOM   3791  CB  SER C 281      94.181 122.064  81.038  1.00 43.24           C  
ATOM   3792  OG  SER C 281      93.080 122.762  80.488  1.00 43.24           O  
ATOM   3793  N   GLY C 282      96.550 124.557  81.243  1.00 41.25           N  
ATOM   3794  CA  GLY C 282      96.667 125.990  81.410  1.00 41.25           C  
ATOM   3795  C   GLY C 282      95.659 126.607  82.349  1.00 41.25           C  
ATOM   3796  O   GLY C 282      95.483 127.828  82.333  1.00 41.25           O  
ATOM   3797  N   ARG C 283      94.990 125.802  83.172  1.00 40.03           N  
ATOM   3798  CA  ARG C 283      93.994 126.318  84.102  1.00 40.03           C  
ATOM   3799  C   ARG C 283      94.594 126.727  85.441  1.00 40.03           C  
ATOM   3800  O   ARG C 283      94.070 127.638  86.092  1.00 40.03           O  
ATOM   3801  CB  ARG C 283      92.897 125.272  84.323  1.00 40.03           C  
ATOM   3802  CG  ARG C 283      91.779 125.706  85.257  1.00 40.03           C  
ATOM   3803  CD  ARG C 283      90.742 126.542  84.534  1.00 40.03           C  
ATOM   3804  NE  ARG C 283      89.997 127.400  85.449  1.00 40.03           N  
ATOM   3805  CZ  ARG C 283      88.676 127.372  85.592  1.00 40.03           C  
ATOM   3806  NH1 ARG C 283      87.948 126.525  84.881  1.00 40.03           N1+
ATOM   3807  NH2 ARG C 283      88.084 128.188  86.450  1.00 40.03           N  
ATOM   3808  N   LEU C 284      95.684 126.094  85.859  1.00 38.45           N  
ATOM   3809  CA  LEU C 284      96.315 126.374  87.140  1.00 38.45           C  
ATOM   3810  C   LEU C 284      97.677 127.016  86.925  1.00 38.45           C  
ATOM   3811  O   LEU C 284      98.406 126.653  85.997  1.00 38.45           O  
ATOM   3812  CB  LEU C 284      96.472 125.096  87.967  1.00 38.45           C  
ATOM   3813  CG  LEU C 284      95.198 124.360  88.382  1.00 38.45           C  
ATOM   3814  CD1 LEU C 284      95.550 123.122  89.180  1.00 38.45           C  
ATOM   3815  CD2 LEU C 284      94.278 125.266  89.180  1.00 38.45           C  
ATOM   3816  N   LEU C 285      98.015 127.972  87.787  1.00 38.66           N  
ATOM   3817  CA  LEU C 285      99.310 128.640  87.770  1.00 38.66           C  
ATOM   3818  C   LEU C 285     100.006 128.379  89.098  1.00 38.66           C  
ATOM   3819  O   LEU C 285      99.482 128.738  90.157  1.00 38.66           O  
ATOM   3820  CB  LEU C 285      99.152 130.142  87.521  1.00 38.66           C  
ATOM   3821  CG  LEU C 285     100.428 130.971  87.360  1.00 38.66           C  
ATOM   3822  CD1 LEU C 285     101.172 130.590  86.094  1.00 38.66           C  
ATOM   3823  CD2 LEU C 285     100.100 132.449  87.360  1.00 38.66           C  
ATOM   3824  N   LEU C 286     101.179 127.761  89.038  1.00 38.70           N  
ATOM   3825  CA  LEU C 286     101.952 127.415  90.222  1.00 38.70           C  
ATOM   3826  C   LEU C 286     103.068 128.434  90.405  1.00 38.70           C  
ATOM   3827  O   LEU C 286     103.761 128.777  89.443  1.00 38.70           O  
ATOM   3828  CB  LEU C 286     102.541 126.008  90.101  1.00 38.70           C  
ATOM   3829  CG  LEU C 286     101.698 124.776  90.447  1.00 38.70           C  
ATOM   3830  CD1 LEU C 286     101.318 124.778  91.918  1.00 38.70           C  
ATOM   3831  CD2 LEU C 286     100.466 124.661  89.564  1.00 38.70           C  
ATOM   3832  N   ALA C 287     103.241 128.915  91.635  1.00 39.90           N  
ATOM   3833  CA  ALA C 287     104.263 129.906  91.934  1.00 39.90           C  
ATOM   3834  C   ALA C 287     104.943 129.567  93.252  1.00 39.90           C  
ATOM   3835  O   ALA C 287     104.348 128.946  94.135  1.00 39.90           O  
ATOM   3836  CB  ALA C 287     103.676 131.321  91.995  1.00 39.90           C  
ATOM   3837  N   GLY C 288     106.196 129.981  93.372  1.00 40.68           N  
ATOM   3838  CA  GLY C 288     106.973 129.774  94.586  1.00 40.68           C  
ATOM   3839  C   GLY C 288     107.360 131.103  95.202  1.00 40.68           C  
ATOM   3840  O   GLY C 288     107.650 132.063  94.486  1.00 40.68           O  
ATOM   3841  N   TYR C 289     107.364 131.153  96.531  1.00 41.50           N  
ATOM   3842  CA  TYR C 289     107.566 132.395  97.260  1.00 41.50           C  
ATOM   3843  C   TYR C 289     108.693 132.230  98.271  1.00 41.50           C  
ATOM   3844  O   TYR C 289     109.198 131.130  98.505  1.00 41.50           O  
ATOM   3845  CB  TYR C 289     106.284 132.839  97.974  1.00 41.50           C  
ATOM   3846  CG  TYR C 289     105.126 133.179  97.067  1.00 41.50           C  
ATOM   3847  CD1 TYR C 289     104.771 134.497  96.828  1.00 41.50           C  
ATOM   3848  CD2 TYR C 289     104.373 132.180  96.466  1.00 41.50           C  
ATOM   3849  CE1 TYR C 289     103.711 134.811  96.007  1.00 41.50           C  
ATOM   3850  CE2 TYR C 289     103.312 132.486  95.643  1.00 41.50           C  
ATOM   3851  CZ  TYR C 289     102.984 133.802  95.418  1.00 41.50           C  
ATOM   3852  OH  TYR C 289     101.925 134.111  94.598  1.00 41.50           O  
ATOM   3853  N   ASP C 290     109.086 133.352  98.874  1.00 44.12           N  
ATOM   3854  CA  ASP C 290     110.155 133.364  99.864  1.00 44.12           C  
ATOM   3855  C   ASP C 290     109.682 133.027 101.273  1.00 44.12           C  
ATOM   3856  O   ASP C 290     110.524 132.860 102.160  1.00 44.12           O  
ATOM   3857  CB  ASP C 290     110.848 134.729  99.883  1.00 44.12           C  
ATOM   3858  CG  ASP C 290     111.722 134.958  98.668  1.00 44.12           C  
ATOM   3859  OD1 ASP C 290     112.212 133.967  98.090  1.00 44.12           O  
ATOM   3860  OD2 ASP C 290     111.926 136.131  98.294  1.00 44.12           O1-
ATOM   3861  N   ASP C 291     108.372 132.931 101.510  1.00 45.00           N  
ATOM   3862  CA  ASP C 291     107.852 132.594 102.829  1.00 45.00           C  
ATOM   3863  C   ASP C 291     107.733 131.090 103.036  1.00 45.00           C  
ATOM   3864  O   ASP C 291     106.912 130.649 103.848  1.00 45.00           O  
ATOM   3865  CB  ASP C 291     106.497 133.265 103.065  1.00 45.00           C  
ATOM   3866  CG  ASP C 291     105.462 132.860 102.046  1.00 45.00           C  
ATOM   3867  OD1 ASP C 291     105.846 132.562 100.903  1.00 45.00           O  
ATOM   3868  OD2 ASP C 291     104.262 132.843 102.386  1.00 45.00           O1-
ATOM   3869  N   PHE C 292     108.511 130.304 102.291  1.00 43.25           N  
ATOM   3870  CA  PHE C 292     108.749 128.869 102.471  1.00 43.25           C  
ATOM   3871  C   PHE C 292     107.636 127.986 101.920  1.00 43.25           C  
ATOM   3872  O   PHE C 292     107.634 126.783 102.217  1.00 43.25           O  
ATOM   3873  CB  PHE C 292     108.968 128.484 103.941  1.00 43.25           C  
ATOM   3874  CG  PHE C 292     110.098 129.220 104.620  1.00 43.25           C  
ATOM   3875  CD1 PHE C 292     110.967 130.028 103.907  1.00 43.25           C  
ATOM   3876  CD2 PHE C 292     110.282 129.099 105.985  1.00 43.25           C  
ATOM   3877  CE1 PHE C 292     111.992 130.696 104.541  1.00 43.25           C  
ATOM   3878  CE2 PHE C 292     111.305 129.764 106.623  1.00 43.25           C  
ATOM   3879  CZ  PHE C 292     112.162 130.563 105.900  1.00 43.25           C  
ATOM   3880  N   ASN C 293     106.696 128.513 101.138  1.00 43.99           N  
ATOM   3881  CA  ASN C 293     105.606 127.698 100.618  1.00 43.99           C  
ATOM   3882  C   ASN C 293     105.259 128.136  99.200  1.00 43.99           C  
ATOM   3883  O   ASN C 293     105.826 129.092  98.662  1.00 43.99           O  
ATOM   3884  CB  ASN C 293     104.389 127.740 101.556  1.00 43.99           C  
ATOM   3885  CG  ASN C 293     103.808 129.135 101.724  1.00 43.99           C  
ATOM   3886  ND2 ASN C 293     103.131 129.350 102.844  1.00 43.99           N  
ATOM   3887  OD1 ASN C 293     103.961 130.005 100.868  1.00 43.99           O  
ATOM   3888  N   CYS C 294     104.315 127.417  98.593  1.00 43.37           N  
ATOM   3889  CA  CYS C 294     103.883 127.659  97.225  1.00 43.37           C  
ATOM   3890  C   CYS C 294     102.378 127.876  97.192  1.00 43.37           C  
ATOM   3891  O   CYS C 294     101.639 127.335  98.018  1.00 43.37           O  
ATOM   3892  CB  CYS C 294     104.255 126.490  96.302  1.00 43.37           C  
ATOM   3893  SG  CYS C 294     105.992 126.002  96.365  1.00 43.37           S  
ATOM   3894  N   ASN C 295     101.930 128.670  96.223  1.00 41.47           N  
ATOM   3895  CA  ASN C 295     100.523 129.008  96.063  1.00 41.47           C  
ATOM   3896  C   ASN C 295     100.022 128.516  94.714  1.00 41.47           C  
ATOM   3897  O   ASN C 295     100.753 128.547  93.719  1.00 41.47           O  
ATOM   3898  CB  ASN C 295     100.295 130.519  96.181  1.00 41.47           C  
ATOM   3899  CG  ASN C 295     100.100 130.970  97.613  1.00 41.47           C  
ATOM   3900  ND2 ASN C 295     100.822 132.010  98.008  1.00 41.47           N  
ATOM   3901  OD1 ASN C 295      99.312 130.390  98.356  1.00 41.47           O  
ATOM   3902  N   VAL C 296      98.772 128.065  94.687  1.00 40.11           N  
ATOM   3903  CA  VAL C 296      98.112 127.608  93.470  1.00 40.11           C  
ATOM   3904  C   VAL C 296      97.058 128.641  93.101  1.00 40.11           C  
ATOM   3905  O   VAL C 296      96.212 128.999  93.930  1.00 40.11           O  
ATOM   3906  CB  VAL C 296      97.487 126.216  93.650  1.00 40.11           C  
ATOM   3907  CG1 VAL C 296      96.924 125.711  92.334  1.00 40.11           C  
ATOM   3908  CG2 VAL C 296      98.512 125.242  94.204  1.00 40.11           C  
ATOM   3909  N   TRP C 297      97.107 129.120  91.863  1.00 39.39           N  
ATOM   3910  CA  TRP C 297      96.230 130.179  91.391  1.00 39.39           C  
ATOM   3911  C   TRP C 297      95.313 129.665  90.290  1.00 39.39           C  
ATOM   3912  O   TRP C 297      95.670 128.762  89.529  1.00 39.39           O  
ATOM   3913  CB  TRP C 297      97.038 131.369  90.863  1.00 39.39           C  
ATOM   3914  CG  TRP C 297      97.809 132.111  91.910  1.00 39.39           C  
ATOM   3915  CD1 TRP C 297      99.119 131.935  92.240  1.00 39.39           C  
ATOM   3916  CD2 TRP C 297      97.321 133.159  92.753  1.00 39.39           C  
ATOM   3917  CE2 TRP C 297      98.388 133.566  93.575  1.00 39.39           C  
ATOM   3918  CE3 TRP C 297      96.083 133.791  92.895  1.00 39.39           C  
ATOM   3919  NE1 TRP C 297      99.476 132.803  93.242  1.00 39.39           N  
ATOM   3920  CZ2 TRP C 297      98.256 134.574  94.525  1.00 39.39           C  
ATOM   3921  CZ3 TRP C 297      95.955 134.791  93.837  1.00 39.39           C  
ATOM   3922  CH2 TRP C 297      97.034 135.172  94.640  1.00 39.39           C  
ATOM   3923  N   ASP C 298      94.123 130.251  90.217  1.00 40.54           N  
ATOM   3924  CA  ASP C 298      93.202 130.022  89.110  1.00 40.54           C  
ATOM   3925  C   ASP C 298      93.494 131.065  88.039  1.00 40.54           C  
ATOM   3926  O   ASP C 298      93.204 132.251  88.222  1.00 40.54           O  
ATOM   3927  CB  ASP C 298      91.755 130.102  89.586  1.00 40.54           C  
ATOM   3928  CG  ASP C 298      90.776 129.553  88.571  1.00 40.54           C  
ATOM   3929  OD1 ASP C 298      91.216 129.123  87.486  1.00 40.54           O  
ATOM   3930  OD2 ASP C 298      89.562 129.548  88.860  1.00 40.54           O1-
ATOM   3931  N   ALA C 299      94.071 130.624  86.921  1.00 40.59           N  
ATOM   3932  CA  ALA C 299      94.554 131.545  85.900  1.00 40.59           C  
ATOM   3933  C   ALA C 299      93.437 132.285  85.179  1.00 40.59           C  
ATOM   3934  O   ALA C 299      93.711 133.310  84.547  1.00 40.59           O  
ATOM   3935  CB  ALA C 299      95.412 130.793  84.882  1.00 40.59           C  
ATOM   3936  N   LEU C 300      92.198 131.805  85.255  1.00 42.59           N  
ATOM   3937  CA  LEU C 300      91.085 132.443  84.571  1.00 42.59           C  
ATOM   3938  C   LEU C 300      90.217 133.294  85.486  1.00 42.59           C  
ATOM   3939  O   LEU C 300      89.383 134.054  84.983  1.00 42.59           O  
ATOM   3940  CB  LEU C 300      90.203 131.387  83.887  1.00 42.59           C  
ATOM   3941  CG  LEU C 300      90.750 130.702  82.633  1.00 42.59           C  
ATOM   3942  CD1 LEU C 300      89.642 129.944  81.924  1.00 42.59           C  
ATOM   3943  CD2 LEU C 300      91.400 131.703  81.694  1.00 42.59           C  
ATOM   3944  N   LYS C 301      90.389 133.196  86.805  1.00 43.13           N  
ATOM   3945  CA  LYS C 301      89.547 133.920  87.744  1.00 43.13           C  
ATOM   3946  C   LYS C 301      90.313 134.680  88.817  1.00 43.13           C  
ATOM   3947  O   LYS C 301      89.686 135.435  89.568  1.00 43.13           O  
ATOM   3948  CB  LYS C 301      88.560 132.960  88.425  1.00 43.13           C  
ATOM   3949  CG  LYS C 301      87.493 132.414  87.495  1.00 43.13           C  
ATOM   3950  CD  LYS C 301      86.322 131.849  88.270  1.00 43.13           C  
ATOM   3951  CE  LYS C 301      85.146 132.807  88.269  1.00 43.13           C  
ATOM   3952  NZ  LYS C 301      83.848 132.084  88.270  1.00 43.13           N1+
ATOM   3953  N   ALA C 302      91.633 134.508  88.916  1.00 41.58           N  
ATOM   3954  CA  ALA C 302      92.475 135.227  89.873  1.00 41.58           C  
ATOM   3955  C   ALA C 302      92.014 134.982  91.312  1.00 41.58           C  
ATOM   3956  O   ALA C 302      91.664 135.903  92.052  1.00 41.58           O  
ATOM   3957  CB  ALA C 302      92.517 136.725  89.553  1.00 41.58           C  
ATOM   3958  N   ASP C 303      92.023 133.708  91.697  1.00 41.22           N  
ATOM   3959  CA  ASP C 303      91.647 133.300  93.041  1.00 41.22           C  
ATOM   3960  C   ASP C 303      92.555 132.169  93.497  1.00 41.22           C  
ATOM   3961  O   ASP C 303      92.914 131.287  92.714  1.00 41.22           O  
ATOM   3962  CB  ASP C 303      90.180 132.860  93.104  1.00 41.22           C  
ATOM   3963  N   ARG C 304      92.931 132.209  94.773  1.00 42.23           N  
ATOM   3964  CA  ARG C 304      93.730 131.138  95.353  1.00 42.23           C  
ATOM   3965  C   ARG C 304      92.910 129.858  95.430  1.00 42.23           C  
ATOM   3966  O   ARG C 304      91.731 129.883  95.797  1.00 42.23           O  
ATOM   3967  CB  ARG C 304      94.221 131.527  96.745  1.00 42.23           C  
ATOM   3968  CG  ARG C 304      95.116 130.478  97.382  1.00 42.23           C  
ATOM   3969  CD  ARG C 304      95.645 130.919  98.734  1.00 42.23           C  
ATOM   3970  NE  ARG C 304      96.582 132.031  98.643  1.00 42.23           N  
ATOM   3971  CZ  ARG C 304      97.046 132.695  99.695  1.00 42.23           C  
ATOM   3972  NH1 ARG C 304      96.660 132.359 100.917  1.00 42.23           N1+
ATOM   3973  NH2 ARG C 304      97.898 133.694  99.526  1.00 42.23           N  
ATOM   3974  N   ALA C 305      93.536 128.733  95.083  1.00 41.97           N  
ATOM   3975  CA  ALA C 305      92.874 127.439  95.116  1.00 41.97           C  
ATOM   3976  C   ALA C 305      93.516 126.434  96.059  1.00 41.97           C  
ATOM   3977  O   ALA C 305      92.855 125.458  96.426  1.00 41.97           O  
ATOM   3978  CB  ALA C 305      92.820 126.827  93.708  1.00 41.97           C  
ATOM   3979  N   GLY C 306      94.765 126.634  96.460  1.00 39.83           N  
ATOM   3980  CA  GLY C 306      95.417 125.696  97.354  1.00 39.83           C  
ATOM   3981  C   GLY C 306      96.792 126.193  97.737  1.00 39.83           C  
ATOM   3982  O   GLY C 306      97.290 127.193  97.209  1.00 39.83           O  
ATOM   3983  N   VAL C 307      97.403 125.471  98.673  1.00 40.55           N  
ATOM   3984  CA  VAL C 307      98.716 125.810  99.212  1.00 40.55           C  
ATOM   3985  C   VAL C 307      99.542 124.535  99.322  1.00 40.55           C  
ATOM   3986  O   VAL C 307      99.032 123.487  99.732  1.00 40.55           O  
ATOM   3987  CB  VAL C 307      98.602 126.509 100.585  1.00 40.55           C  
ATOM   3988  CG1 VAL C 307      99.968 126.667 101.227  1.00 40.55           C  
ATOM   3989  CG2 VAL C 307      97.924 127.862 100.444  1.00 40.55           C  
ATOM   3990  N   LEU C 308     100.818 124.625  98.955  1.00 40.53           N  
ATOM   3991  CA  LEU C 308     101.777 123.530  99.094  1.00 40.53           C  
ATOM   3992  C   LEU C 308     102.820 123.964 100.120  1.00 40.53           C  
ATOM   3993  O   LEU C 308     103.757 124.695  99.788  1.00 40.53           O  
ATOM   3994  CB  LEU C 308     102.423 123.190  97.753  1.00 40.53           C  
ATOM   3995  CG  LEU C 308     101.834 122.056  96.912  1.00 40.53           C  
ATOM   3996  CD1 LEU C 308     100.353 122.267  96.665  1.00 40.53           C  
ATOM   3997  CD2 LEU C 308     102.581 121.940  95.596  1.00 40.53           C  
ATOM   3998  N   ALA C 309     102.662 123.516 101.364  1.00 41.75           N  
ATOM   3999  CA  ALA C 309     103.505 123.951 102.476  1.00 41.75           C  
ATOM   4000  C   ALA C 309     104.161 122.733 103.117  1.00 41.75           C  
ATOM   4001  O   ALA C 309     103.555 122.065 103.960  1.00 41.75           O  
ATOM   4002  CB  ALA C 309     102.691 124.739 103.497  1.00 41.75           C  
ATOM   4003  N   GLY C 310     105.398 122.444 102.719  1.00 42.01           N  
ATOM   4004  CA  GLY C 310     106.137 121.348 103.312  1.00 42.01           C  
ATOM   4005  C   GLY C 310     107.630 121.580 103.431  1.00 42.01           C  
ATOM   4006  O   GLY C 310     108.371 120.664 103.797  1.00 42.01           O  
ATOM   4007  N   HIS C 311     108.087 122.792 103.135  1.00 42.28           N  
ATOM   4008  CA  HIS C 311     109.506 123.110 103.124  1.00 42.28           C  
ATOM   4009  C   HIS C 311     109.863 123.998 104.309  1.00 42.28           C  
ATOM   4010  O   HIS C 311     109.046 124.792 104.782  1.00 42.28           O  
ATOM   4011  CB  HIS C 311     109.906 123.805 101.819  1.00 42.28           C  
ATOM   4012  CG  HIS C 311     110.089 122.869 100.665  1.00 42.28           C  
ATOM   4013  CD2 HIS C 311     109.384 122.718  99.520  1.00 42.28           C  
ATOM   4014  ND1 HIS C 311     111.106 121.940 100.612  1.00 42.28           N  
ATOM   4015  CE1 HIS C 311     111.020 121.259  99.484  1.00 42.28           C  
ATOM   4016  NE2 HIS C 311     109.983 121.711  98.804  1.00 42.28           N  
ATOM   4017  N   ASP C 312     111.098 123.852 104.782  1.00 45.24           N  
ATOM   4018  CA  ASP C 312     111.590 124.575 105.946  1.00 45.24           C  
ATOM   4019  C   ASP C 312     112.378 125.828 105.579  1.00 45.24           C  
ATOM   4020  O   ASP C 312     112.749 126.595 106.473  1.00 45.24           O  
ATOM   4021  CB  ASP C 312     112.453 123.639 106.803  1.00 45.24           C  
ATOM   4022  CG  ASP C 312     112.889 124.270 108.111  1.00 45.24           C  
ATOM   4023  OD1 ASP C 312     112.044 124.397 109.023  1.00 45.24           O  
ATOM   4024  OD2 ASP C 312     114.077 124.638 108.228  1.00 45.24           O1-
ATOM   4025  N   ASN C 313     112.625 126.071 104.295  1.00 43.71           N  
ATOM   4026  CA  ASN C 313     113.384 127.242 103.876  1.00 43.71           C  
ATOM   4027  C   ASN C 313     112.840 127.725 102.536  1.00 43.71           C  
ATOM   4028  O   ASN C 313     111.760 127.317 102.098  1.00 43.71           O  
ATOM   4029  CB  ASN C 313     114.883 126.925 103.813  1.00 43.71           C  
ATOM   4030  CG  ASN C 313     115.748 128.142 104.076  1.00 43.71           C  
ATOM   4031  ND2 ASN C 313     116.832 127.949 104.815  1.00 43.71           N  
ATOM   4032  OD1 ASN C 313     115.447 129.242 103.618  1.00 43.71           O  
ATOM   4033  N   ARG C 314     113.600 128.605 101.889  1.00 43.12           N  
ATOM   4034  CA  ARG C 314     113.157 129.256 100.663  1.00 43.12           C  
ATOM   4035  C   ARG C 314     112.964 128.252  99.534  1.00 43.12           C  
ATOM   4036  O   ARG C 314     113.806 127.381  99.304  1.00 43.12           O  
ATOM   4037  CB  ARG C 314     114.185 130.310 100.253  1.00 43.12           C  
ATOM   4038  CG  ARG C 314     113.731 131.274  99.183  1.00 43.12           C  
ATOM   4039  CD  ARG C 314     114.933 131.905  98.505  1.00 43.12           C  
ATOM   4040  NE  ARG C 314     114.647 133.239  97.992  1.00 43.12           N  
ATOM   4041  CZ  ARG C 314     115.082 133.696  96.823  1.00 43.12           C  
ATOM   4042  NH1 ARG C 314     115.824 132.924  96.043  1.00 43.12           N1+
ATOM   4043  NH2 ARG C 314     114.774 134.925  96.433  1.00 43.12           N  
ATOM   4044  N   VAL C 315     111.851 128.386  98.820  1.00 41.34           N  
ATOM   4045  CA  VAL C 315     111.592 127.599  97.620  1.00 41.34           C  
ATOM   4046  C   VAL C 315     112.230 128.310  96.435  1.00 41.34           C  
ATOM   4047  O   VAL C 315     111.966 129.493  96.194  1.00 41.34           O  
ATOM   4048  CB  VAL C 315     110.084 127.401  97.400  1.00 41.34           C  
ATOM   4049  CG1 VAL C 315     109.822 126.829  96.019  1.00 41.34           C  
ATOM   4050  CG2 VAL C 315     109.506 126.494  98.469  1.00 41.34           C  
ATOM   4051  N   SER C 316     113.068 127.588  95.688  1.00 41.89           N  
ATOM   4052  CA  SER C 316     113.864 128.189  94.629  1.00 41.89           C  
ATOM   4053  C   SER C 316     113.551 127.684  93.228  1.00 41.89           C  
ATOM   4054  O   SER C 316     113.907 128.366  92.261  1.00 41.89           O  
ATOM   4055  CB  SER C 316     115.361 127.975  94.898  1.00 41.89           C  
ATOM   4056  OG  SER C 316     115.657 126.602  95.073  1.00 41.89           O  
ATOM   4057  N   CYS C 317     112.906 126.529  93.081  1.00 42.16           N  
ATOM   4058  CA  CYS C 317     112.712 125.946  91.762  1.00 42.16           C  
ATOM   4059  C   CYS C 317     111.412 125.153  91.725  1.00 42.16           C  
ATOM   4060  O   CYS C 317     110.884 124.736  92.758  1.00 42.16           O  
ATOM   4061  CB  CYS C 317     113.908 125.071  91.371  1.00 42.16           C  
ATOM   4062  SG  CYS C 317     114.151 123.625  92.415  1.00 42.16           S  
ATOM   4063  N   LEU C 318     110.909 124.946  90.509  1.00 39.36           N  
ATOM   4064  CA  LEU C 318     109.598 124.352  90.293  1.00 39.36           C  
ATOM   4065  C   LEU C 318     109.583 123.666  88.932  1.00 39.36           C  
ATOM   4066  O   LEU C 318     110.382 123.986  88.049  1.00 39.36           O  
ATOM   4067  CB  LEU C 318     108.499 125.417  90.375  1.00 39.36           C  
ATOM   4068  CG  LEU C 318     107.119 125.026  90.895  1.00 39.36           C  
ATOM   4069  CD1 LEU C 318     107.184 124.713  92.375  1.00 39.36           C  
ATOM   4070  CD2 LEU C 318     106.134 126.145  90.634  1.00 39.36           C  
ATOM   4071  N   GLY C 319     108.663 122.715  88.767  1.00 37.55           N  
ATOM   4072  CA  GLY C 319     108.548 122.004  87.505  1.00 37.55           C  
ATOM   4073  C   GLY C 319     107.350 121.082  87.376  1.00 37.55           C  
ATOM   4074  O   GLY C 319     106.946 120.437  88.346  1.00 37.55           O  
ATOM   4075  N   VAL C 320     106.783 121.006  86.172  1.00 38.66           N  
ATOM   4076  CA  VAL C 320     105.630 120.165  85.872  1.00 38.66           C  
ATOM   4077  C   VAL C 320     105.988 119.245  84.711  1.00 38.66           C  
ATOM   4078  O   VAL C 320     106.616 119.677  83.739  1.00 38.66           O  
ATOM   4079  CB  VAL C 320     104.381 121.011  85.540  1.00 38.66           C  
ATOM   4080  CG1 VAL C 320     103.224 120.125  85.105  1.00 38.66           C  
ATOM   4081  CG2 VAL C 320     103.981 121.861  86.732  1.00 38.66           C  
ATOM   4082  N   THR C 321     105.593 117.978  84.818  1.00 41.56           N  
ATOM   4083  CA  THR C 321     105.922 116.987  83.803  1.00 41.56           C  
ATOM   4084  C   THR C 321     105.132 117.226  82.518  1.00 41.56           C  
ATOM   4085  O   THR C 321     104.144 117.965  82.486  1.00 41.56           O  
ATOM   4086  CB  THR C 321     105.646 115.573  84.319  1.00 41.56           C  
ATOM   4087  CG2 THR C 321     106.470 115.283  85.558  1.00 41.56           C  
ATOM   4088  OG1 THR C 321     104.255 115.440  84.633  1.00 41.56           O  
ATOM   4089  N   ASP C 322     105.590 116.581  81.441  1.00 44.57           N  
ATOM   4090  CA  ASP C 322     104.917 116.705  80.151  1.00 44.57           C  
ATOM   4091  C   ASP C 322     103.537 116.062  80.175  1.00 44.57           C  
ATOM   4092  O   ASP C 322     102.596 116.576  79.559  1.00 44.57           O  
ATOM   4093  CB  ASP C 322     105.773 116.087  79.047  1.00 44.57           C  
ATOM   4094  CG  ASP C 322     106.994 116.920  78.721  1.00 44.57           C  
ATOM   4095  OD1 ASP C 322     106.940 118.153  78.908  1.00 44.57           O  
ATOM   4096  OD2 ASP C 322     108.005 116.344  78.272  1.00 44.57           O1-
ATOM   4097  N   ASP C 323     103.395 114.938  80.872  1.00 45.42           N  
ATOM   4098  CA  ASP C 323     102.107 114.266  80.988  1.00 45.42           C  
ATOM   4099  C   ASP C 323     101.219 114.858  82.076  1.00 45.42           C  
ATOM   4100  O   ASP C 323     100.075 114.416  82.227  1.00 45.42           O  
ATOM   4101  CB  ASP C 323     102.323 112.765  81.219  1.00 45.42           C  
ATOM   4102  CG  ASP C 323     102.856 112.445  82.606  1.00 45.42           C  
ATOM   4103  OD1 ASP C 323     103.285 113.368  83.330  1.00 45.42           O  
ATOM   4104  OD2 ASP C 323     102.848 111.253  82.975  1.00 45.42           O1-
ATOM   4105  N   GLY C 324     101.712 115.840  82.826  1.00 45.01           N  
ATOM   4106  CA  GLY C 324     100.920 116.497  83.848  1.00 45.01           C  
ATOM   4107  C   GLY C 324     100.520 115.619  85.011  1.00 45.01           C  
ATOM   4108  O   GLY C 324      99.450 115.821  85.589  1.00 45.01           O  
ATOM   4109  N   MET C 325     101.363 114.660  85.387  1.00 46.03           N  
ATOM   4110  CA  MET C 325     101.028 113.724  86.450  1.00 46.03           C  
ATOM   4111  C   MET C 325     101.548 114.147  87.817  1.00 46.03           C  
ATOM   4112  O   MET C 325     101.000 113.703  88.831  1.00 46.03           O  
ATOM   4113  CB  MET C 325     101.576 112.332  86.116  1.00 46.03           C  
ATOM   4114  CG  MET C 325     100.698 111.180  86.576  1.00 46.03           C  
ATOM   4115  SD  MET C 325      99.240 110.940  85.546  1.00 46.03           S  
ATOM   4116  CE  MET C 325      99.899 109.874  84.268  1.00 46.03           C  
ATOM   4117  N   ALA C 326     102.579 114.986  87.876  1.00 40.78           N  
ATOM   4118  CA  ALA C 326     103.179 115.348  89.152  1.00 40.78           C  
ATOM   4119  C   ALA C 326     103.865 116.700  89.025  1.00 40.78           C  
ATOM   4120  O   ALA C 326     104.103 117.201  87.924  1.00 40.78           O  
ATOM   4121  CB  ALA C 326     104.167 114.277  89.622  1.00 40.78           C  
ATOM   4122  N   VAL C 327     104.175 117.286  90.179  1.00 38.25           N  
ATOM   4123  CA  VAL C 327     104.917 118.536  90.277  1.00 38.25           C  
ATOM   4124  C   VAL C 327     106.063 118.327  91.260  1.00 38.25           C  
ATOM   4125  O   VAL C 327     105.918 117.601  92.249  1.00 38.25           O  
ATOM   4126  CB  VAL C 327     104.007 119.710  90.712  1.00 38.25           C  
ATOM   4127  CG1 VAL C 327     103.374 119.437  92.063  1.00 38.25           C  
ATOM   4128  CG2 VAL C 327     104.778 121.019  90.736  1.00 38.25           C  
ATOM   4129  N   ALA C 328     107.208 118.942  90.976  1.00 37.79           N  
ATOM   4130  CA  ALA C 328     108.405 118.789  91.790  1.00 37.79           C  
ATOM   4131  C   ALA C 328     108.887 120.146  92.279  1.00 37.79           C  
ATOM   4132  O   ALA C 328     108.900 121.121  91.521  1.00 37.79           O  
ATOM   4133  CB  ALA C 328     109.519 118.093  91.005  1.00 37.79           C  
ATOM   4134  N   THR C 329     109.282 120.205  93.549  1.00 40.01           N  
ATOM   4135  CA  THR C 329     109.765 121.431  94.167  1.00 40.01           C  
ATOM   4136  C   THR C 329     111.115 121.188  94.821  1.00 40.01           C  
ATOM   4137  O   THR C 329     111.369 120.109  95.364  1.00 40.01           O  
ATOM   4138  CB  THR C 329     108.784 121.966  95.227  1.00 40.01           C  
ATOM   4139  CG2 THR C 329     107.356 121.941  94.713  1.00 40.01           C  
ATOM   4140  OG1 THR C 329     108.873 121.166  96.412  1.00 40.01           O  
ATOM   4141  N   GLY C 330     111.978 122.202  94.766  1.00 40.28           N  
ATOM   4142  CA  GLY C 330     113.222 122.184  95.499  1.00 40.28           C  
ATOM   4143  C   GLY C 330     113.343 123.430  96.354  1.00 40.28           C  
ATOM   4144  O   GLY C 330     112.711 124.453  96.093  1.00 40.28           O  
ATOM   4145  N   SER C 331     114.172 123.329  97.390  1.00 40.75           N  
ATOM   4146  CA  SER C 331     114.274 124.392  98.377  1.00 40.75           C  
ATOM   4147  C   SER C 331     115.711 124.534  98.852  1.00 40.75           C  
ATOM   4148  O   SER C 331     116.603 123.780  98.456  1.00 40.75           O  
ATOM   4149  CB  SER C 331     113.346 124.137  99.571  1.00 40.75           C  
ATOM   4150  N   TRP C 332     115.922 125.521  99.720  1.00 42.64           N  
ATOM   4151  CA  TRP C 332     117.220 125.775 100.328  1.00 42.64           C  
ATOM   4152  C   TRP C 332     117.502 124.862 101.514  1.00 42.64           C  
ATOM   4153  O   TRP C 332     118.578 124.965 102.111  1.00 42.64           O  
ATOM   4154  CB  TRP C 332     117.317 127.240 100.766  1.00 42.64           C  
ATOM   4155  CG  TRP C 332     117.762 128.170  99.676  1.00 42.64           C  
ATOM   4156  CD1 TRP C 332     117.855 127.888  98.346  1.00 42.64           C  
ATOM   4157  CD2 TRP C 332     118.176 129.534  99.824  1.00 42.64           C  
ATOM   4158  CE2 TRP C 332     118.504 130.013  98.542  1.00 42.64           C  
ATOM   4159  CE3 TRP C 332     118.300 130.397 100.917  1.00 42.64           C  
ATOM   4160  NE1 TRP C 332     118.300 128.988  97.657  1.00 42.64           N  
ATOM   4161  CZ2 TRP C 332     118.950 131.314  98.322  1.00 42.64           C  
ATOM   4162  CZ3 TRP C 332     118.741 131.688 100.696  1.00 42.64           C  
ATOM   4163  CH2 TRP C 332     119.061 132.133  99.409  1.00 42.64           C  
ATOM   4164  N   ASP C 333     116.570 123.980 101.867  1.00 43.27           N  
ATOM   4165  CA  ASP C 333     116.757 123.022 102.946  1.00 43.27           C  
ATOM   4166  C   ASP C 333     117.341 121.696 102.465  1.00 43.27           C  
ATOM   4167  O   ASP C 333     117.359 120.729 103.233  1.00 43.27           O  
ATOM   4168  CB  ASP C 333     115.431 122.785 103.677  1.00 43.27           C  
ATOM   4169  CG  ASP C 333     114.409 122.058 102.823  1.00 43.27           C  
ATOM   4170  OD1 ASP C 333     114.566 122.026 101.586  1.00 43.27           O  
ATOM   4171  OD2 ASP C 333     113.437 121.523 103.393  1.00 43.27           O1-
ATOM   4172  N   SER C 334     117.786 121.631 101.206  1.00 43.14           N  
ATOM   4173  CA  SER C 334     118.506 120.482 100.647  1.00 43.14           C  
ATOM   4174  C   SER C 334     117.601 119.264 100.458  1.00 43.14           C  
ATOM   4175  O   SER C 334     118.025 118.126 100.663  1.00 43.14           O  
ATOM   4176  CB  SER C 334     119.728 120.120 101.497  1.00 43.14           C  
ATOM   4177  OG  SER C 334     119.357 119.345 102.622  1.00 43.14           O  
ATOM   4178  N   PHE C 335     116.354 119.495 100.053  1.00 42.35           N  
ATOM   4179  CA  PHE C 335     115.412 118.412  99.809  1.00 42.35           C  
ATOM   4180  C   PHE C 335     114.601 118.702  98.554  1.00 42.35           C  
ATOM   4181  O   PHE C 335     114.445 119.853  98.142  1.00 42.35           O  
ATOM   4182  CB  PHE C 335     114.466 118.202 101.001  1.00 42.35           C  
ATOM   4183  CG  PHE C 335     115.142 117.655 102.222  1.00 42.35           C  
ATOM   4184  CD1 PHE C 335     115.854 116.470 102.163  1.00 42.35           C  
ATOM   4185  CD2 PHE C 335     115.071 118.327 103.428  1.00 42.35           C  
ATOM   4186  CE1 PHE C 335     116.480 115.967 103.284  1.00 42.35           C  
ATOM   4187  CE2 PHE C 335     115.695 117.828 104.551  1.00 42.35           C  
ATOM   4188  CZ  PHE C 335     116.401 116.646 104.479  1.00 42.35           C  
ATOM   4189  N   LEU C 336     114.086 117.634  97.948  1.00 40.46           N  
ATOM   4190  CA  LEU C 336     113.129 117.729  96.857  1.00 40.46           C  
ATOM   4191  C   LEU C 336     111.887 116.930  97.216  1.00 40.46           C  
ATOM   4192  O   LEU C 336     111.962 115.924  97.925  1.00 40.46           O  
ATOM   4193  CB  LEU C 336     113.691 117.208  95.524  1.00 40.46           C  
ATOM   4194  CG  LEU C 336     114.626 118.093  94.699  1.00 40.46           C  
ATOM   4195  CD1 LEU C 336     116.033 118.047  95.253  1.00 40.46           C  
ATOM   4196  CD2 LEU C 336     114.605 117.681  93.240  1.00 40.46           C  
ATOM   4197  N   LYS C 337     110.741 117.385  96.719  1.00 39.87           N  
ATOM   4198  CA  LYS C 337     109.477 116.712  96.970  1.00 39.87           C  
ATOM   4199  C   LYS C 337     108.685 116.614  95.676  1.00 39.87           C  
ATOM   4200  O   LYS C 337     108.759 117.494  94.815  1.00 39.87           O  
ATOM   4201  CB  LYS C 337     108.655 117.442  98.040  1.00 39.87           C  
ATOM   4202  CG  LYS C 337     109.258 117.373  99.430  1.00 39.87           C  
ATOM   4203  CD  LYS C 337     108.530 118.279 100.402  1.00 39.87           C  
ATOM   4204  CE  LYS C 337     109.200 118.265 101.765  1.00 39.87           C  
ATOM   4205  NZ  LYS C 337     108.490 117.382 102.728  1.00 39.87           N1+
ATOM   4206  N   ILE C 338     107.924 115.531  95.550  1.00 39.18           N  
ATOM   4207  CA  ILE C 338     107.033 115.309  94.419  1.00 39.18           C  
ATOM   4208  C   ILE C 338     105.606 115.278  94.945  1.00 39.18           C  
ATOM   4209  O   ILE C 338     105.288 114.493  95.845  1.00 39.18           O  
ATOM   4210  CB  ILE C 338     107.368 114.009  93.662  1.00 39.18           C  
ATOM   4211  CG1 ILE C 338     108.762 114.078  93.030  1.00 39.18           C  
ATOM   4212  CG2 ILE C 338     106.322 113.726  92.599  1.00 39.18           C  
ATOM   4213  CD1 ILE C 338     109.880 113.594  93.923  1.00 39.18           C  
ATOM   4214  N   TRP C 339     104.754 116.131  94.387  1.00 39.12           N  
ATOM   4215  CA  TRP C 339     103.368 116.255  94.808  1.00 39.12           C  
ATOM   4216  C   TRP C 339     102.444 115.786  93.694  1.00 39.12           C  
ATOM   4217  O   TRP C 339     102.737 115.954  92.507  1.00 39.12           O  
ATOM   4218  CB  TRP C 339     103.022 117.700  95.188  1.00 39.12           C  
ATOM   4219  CG  TRP C 339     104.045 118.394  96.040  1.00 39.12           C  
ATOM   4220  CD1 TRP C 339     105.308 118.760  95.675  1.00 39.12           C  
ATOM   4221  CD2 TRP C 339     103.880 118.828  97.394  1.00 39.12           C  
ATOM   4222  CE2 TRP C 339     105.087 119.437  97.788  1.00 39.12           C  
ATOM   4223  CE3 TRP C 339     102.830 118.757  98.314  1.00 39.12           C  
ATOM   4224  NE1 TRP C 339     105.942 119.379  96.720  1.00 39.12           N  
ATOM   4225  CZ2 TRP C 339     105.272 119.972  99.059  1.00 39.12           C  
ATOM   4226  CZ3 TRP C 339     103.017 119.285  99.574  1.00 39.12           C  
ATOM   4227  CH2 TRP C 339     104.228 119.886  99.935  1.00 39.12           C  
ATOM   4228  N   ASN C 340     101.321 115.196  94.086  1.00 43.92           N  
ATOM   4229  CA  ASN C 340     100.371 114.660  93.123  1.00 43.92           C  
ATOM   4230  C   ASN C 340      98.938 114.946  93.555  1.00 43.92           C  
ATOM   4231  O   ASN C 340      98.552 114.660  94.687  1.00 43.92           O  
ATOM   4232  CB  ASN C 340     100.583 113.156  92.951  1.00 43.92           C  
ATOM   4233  CG  ASN C 340     100.018 112.634  91.650  1.00 43.92           C  
ATOM   4234  ND2 ASN C 340     100.820 111.864  90.927  1.00 43.92           N  
ATOM   4235  OD1 ASN C 340      98.875 112.918  91.296  1.00 43.92           O  
TER   
ATOM   4236  N   GLN D  11     123.322 155.330  70.909  1.00 67.43           N  
ATOM   4237  CA  GLN D  11     122.727 156.353  70.059  1.00 67.43           C  
ATOM   4238  C   GLN D  11     121.206 156.254  70.070  1.00 67.43           C  
ATOM   4239  O   GLN D  11     120.647 155.158  70.110  1.00 67.43           O  
ATOM   4240  CB  GLN D  11     123.255 156.234  68.627  1.00 67.43           C  
ATOM   4241  N   ALA D  12     120.538 157.407  70.036  1.00 64.62           N  
ATOM   4242  CA  ALA D  12     119.082 157.446  70.043  1.00 64.62           C  
ATOM   4243  C   ALA D  12     118.469 157.037  68.711  1.00 64.62           C  
ATOM   4244  O   ALA D  12     117.269 156.741  68.665  1.00 64.62           O  
ATOM   4245  CB  ALA D  12     118.596 158.846  70.423  1.00 64.62           C  
ATOM   4246  N   ARG D  13     119.257 157.014  67.633  1.00 63.00           N  
ATOM   4247  CA  ARG D  13     118.735 156.566  66.347  1.00 63.00           C  
ATOM   4248  C   ARG D  13     118.297 155.109  66.413  1.00 63.00           C  
ATOM   4249  O   ARG D  13     117.264 154.737  65.845  1.00 63.00           O  
ATOM   4250  CB  ARG D  13     119.786 156.766  65.255  1.00 63.00           C  
ATOM   4251  N   LYS D  14     119.068 154.271  67.108  1.00 62.51           N  
ATOM   4252  CA  LYS D  14     118.666 152.880  67.286  1.00 62.51           C  
ATOM   4253  C   LYS D  14     117.359 152.782  68.060  1.00 62.51           C  
ATOM   4254  O   LYS D  14     116.485 151.977  67.717  1.00 62.51           O  
ATOM   4255  CB  LYS D  14     119.773 152.101  67.996  1.00 62.51           C  
ATOM   4256  N   LEU D  15     117.204 153.598  69.106  1.00 61.43           N  
ATOM   4257  CA  LEU D  15     115.975 153.570  69.892  1.00 61.43           C  
ATOM   4258  C   LEU D  15     114.770 153.987  69.056  1.00 61.43           C  
ATOM   4259  O   LEU D  15     113.715 153.343  69.113  1.00 61.43           O  
ATOM   4260  CB  LEU D  15     116.115 154.472  71.118  1.00 61.43           C  
ATOM   4261  N   VAL D  16     114.905 155.058  68.270  1.00 60.64           N  
ATOM   4262  CA  VAL D  16     113.771 155.513  67.472  1.00 60.64           C  
ATOM   4263  C   VAL D  16     113.458 154.514  66.362  1.00 60.64           C  
ATOM   4264  O   VAL D  16     112.289 154.297  66.024  1.00 60.64           O  
ATOM   4265  CB  VAL D  16     114.008 156.937  66.928  1.00 60.64           C  
ATOM   4266  CG1 VAL D  16     114.311 157.897  68.069  1.00 60.64           C  
ATOM   4267  CG2 VAL D  16     115.116 156.966  65.892  1.00 60.64           C  
ATOM   4268  N   GLU D  17     114.483 153.878  65.785  1.00 59.92           N  
ATOM   4269  CA  GLU D  17     114.232 152.855  64.774  1.00 59.92           C  
ATOM   4270  C   GLU D  17     113.516 151.649  65.371  1.00 59.92           C  
ATOM   4271  O   GLU D  17     112.597 151.096  64.755  1.00 59.92           O  
ATOM   4272  CB  GLU D  17     115.546 152.434  64.117  1.00 59.92           C  
ATOM   4273  N   GLN D  18     113.923 151.229  66.573  1.00 59.05           N  
ATOM   4274  CA  GLN D  18     113.241 150.128  67.245  1.00 59.05           C  
ATOM   4275  C   GLN D  18     111.792 150.482  67.550  1.00 59.05           C  
ATOM   4276  O   GLN D  18     110.889 149.661  67.348  1.00 59.05           O  
ATOM   4277  CB  GLN D  18     113.987 149.758  68.527  1.00 59.05           C  
ATOM   4278  CG  GLN D  18     113.351 148.629  69.323  1.00 59.05           C  
ATOM   4279  CD  GLN D  18     113.274 147.332  68.545  1.00 59.05           C  
ATOM   4280  NE2 GLN D  18     114.365 146.975  67.879  1.00 59.05           N  
ATOM   4281  OE1 GLN D  18     112.245 146.657  68.543  1.00 59.05           O  
ATOM   4282  N   LEU D  19     111.548 151.703  68.031  1.00 58.90           N  
ATOM   4283  CA  LEU D  19     110.179 152.126  68.309  1.00 58.90           C  
ATOM   4284  C   LEU D  19     109.343 152.169  67.036  1.00 58.90           C  
ATOM   4285  O   LEU D  19     108.169 151.780  67.043  1.00 58.90           O  
ATOM   4286  CB  LEU D  19     110.182 153.489  69.000  1.00 58.90           C  
ATOM   4287  CG  LEU D  19     110.708 153.518  70.436  1.00 58.90           C  
ATOM   4288  CD1 LEU D  19     110.854 154.946  70.930  1.00 58.90           C  
ATOM   4289  CD2 LEU D  19     109.796 152.724  71.353  1.00 58.90           C  
ATOM   4290  N   LYS D  20     109.926 152.649  65.935  1.00 57.29           N  
ATOM   4291  CA  LYS D  20     109.200 152.695  64.670  1.00 57.29           C  
ATOM   4292  C   LYS D  20     108.861 151.295  64.176  1.00 57.29           C  
ATOM   4293  O   LYS D  20     107.757 151.057  63.672  1.00 57.29           O  
ATOM   4294  CB  LYS D  20     110.018 153.450  63.622  1.00 57.29           C  
ATOM   4295  N   MET D  21     109.799 150.354  64.307  1.00 58.02           N  
ATOM   4296  CA  MET D  21     109.520 148.983  63.894  1.00 58.02           C  
ATOM   4297  C   MET D  21     108.499 148.316  64.808  1.00 58.02           C  
ATOM   4298  O   MET D  21     107.747 147.442  64.362  1.00 58.02           O  
ATOM   4299  CB  MET D  21     110.813 148.170  63.859  1.00 58.02           C  
ATOM   4300  N   GLU D  22     108.458 148.708  66.081  1.00 57.39           N  
ATOM   4301  CA  GLU D  22     107.532 148.107  67.033  1.00 57.39           C  
ATOM   4302  C   GLU D  22     106.135 148.710  66.967  1.00 57.39           C  
ATOM   4303  O   GLU D  22     105.169 148.044  67.356  1.00 57.39           O  
ATOM   4304  CB  GLU D  22     108.091 148.249  68.451  1.00 57.39           C  
ATOM   4305  CG  GLU D  22     107.370 147.433  69.507  1.00 57.39           C  
ATOM   4306  CD  GLU D  22     108.207 147.237  70.756  1.00 57.39           C  
ATOM   4307  OE1 GLU D  22     109.384 147.655  70.754  1.00 57.39           O  
ATOM   4308  OE2 GLU D  22     107.688 146.672  71.740  1.00 57.39           O1-
ATOM   4309  N   ALA D  23     106.001 149.940  66.480  1.00 57.48           N  
ATOM   4310  CA  ALA D  23     104.722 150.638  66.475  1.00 57.48           C  
ATOM   4311  C   ALA D  23     103.865 150.331  65.254  1.00 57.48           C  
ATOM   4312  O   ALA D  23     102.702 150.743  65.217  1.00 57.48           O  
ATOM   4313  CB  ALA D  23     104.950 152.149  66.567  1.00 57.48           C  
ATOM   4314  N   ASN D  24     104.397 149.622  64.261  1.00 55.81           N  
ATOM   4315  CA  ASN D  24     103.666 149.323  63.030  1.00 55.81           C  
ATOM   4316  C   ASN D  24     103.473 147.814  62.944  1.00 55.81           C  
ATOM   4317  O   ASN D  24     104.240 147.110  62.286  1.00 55.81           O  
ATOM   4318  CB  ASN D  24     104.411 149.871  61.813  1.00 55.81           C  
ATOM   4319  N   ILE D  25     102.425 147.324  63.606  1.00 55.27           N  
ATOM   4320  CA  ILE D  25     102.059 145.912  63.612  1.00 55.27           C  
ATOM   4321  C   ILE D  25     100.541 145.816  63.700  1.00 55.27           C  
ATOM   4322  O   ILE D  25      99.838 146.822  63.813  1.00 55.27           O  
ATOM   4323  CB  ILE D  25     102.716 145.132  64.776  1.00 55.27           C  
ATOM   4324  CG1 ILE D  25     102.532 145.876  66.098  1.00 55.27           C  
ATOM   4325  CG2 ILE D  25     104.188 144.858  64.495  1.00 55.27           C  
ATOM   4326  CD1 ILE D  25     103.050 145.117  67.296  1.00 55.27           C  
ATOM   4327  N   ASP D  26     100.032 144.590  63.649  1.00 53.82           N  
ATOM   4328  CA  ASP D  26      98.602 144.328  63.733  1.00 53.82           C  
ATOM   4329  C   ASP D  26      98.241 143.901  65.150  1.00 53.82           C  
ATOM   4330  O   ASP D  26      98.935 143.073  65.750  1.00 53.82           O  
ATOM   4331  CB  ASP D  26      98.188 143.247  62.734  1.00 53.82           C  
ATOM   4332  N   ARG D  27      97.158 144.467  65.679  1.00 51.53           N  
ATOM   4333  CA  ARG D  27      96.689 144.163  67.022  1.00 51.53           C  
ATOM   4334  C   ARG D  27      95.226 143.747  66.972  1.00 51.53           C  
ATOM   4335  O   ARG D  27      94.462 144.205  66.119  1.00 51.53           O  
ATOM   4336  CB  ARG D  27      96.852 145.362  67.963  1.00 51.53           C  
ATOM   4337  CG  ARG D  27      98.291 145.740  68.250  1.00 51.53           C  
ATOM   4338  CD  ARG D  27      98.363 146.914  69.208  1.00 51.53           C  
ATOM   4339  NE  ARG D  27      99.738 147.293  69.514  1.00 51.53           N  
ATOM   4340  CZ  ARG D  27     100.406 148.258  68.890  1.00 51.53           C  
ATOM   4341  NH1 ARG D  27      99.826 148.949  67.920  1.00 51.53           N1+
ATOM   4342  NH2 ARG D  27     101.655 148.533  69.237  1.00 51.53           N  
ATOM   4343  N   ILE D  28      94.845 142.870  67.898  1.00 51.32           N  
ATOM   4344  CA  ILE D  28      93.474 142.398  68.021  1.00 51.32           C  
ATOM   4345  C   ILE D  28      92.936 142.817  69.385  1.00 51.32           C  
ATOM   4346  O   ILE D  28      93.680 143.238  70.271  1.00 51.32           O  
ATOM   4347  CB  ILE D  28      93.356 140.874  67.825  1.00 51.32           C  
ATOM   4348  CG1 ILE D  28      94.033 140.129  68.976  1.00 51.32           C  
ATOM   4349  CG2 ILE D  28      93.954 140.459  66.494  1.00 51.32           C  
ATOM   4350  CD1 ILE D  28      93.540 138.715  69.160  1.00 51.32           C  
ATOM   4351  N   LYS D  29      91.622 142.697  69.541  1.00 52.37           N  
ATOM   4352  CA  LYS D  29      90.963 143.135  70.759  1.00 52.37           C  
ATOM   4353  C   LYS D  29      91.146 142.119  71.883  1.00 52.37           C  
ATOM   4354  O   LYS D  29      91.449 140.944  71.659  1.00 52.37           O  
ATOM   4355  CB  LYS D  29      89.478 143.382  70.502  1.00 52.37           C  
ATOM   4356  CG  LYS D  29      89.214 144.554  69.577  1.00 52.37           C  
ATOM   4357  CD  LYS D  29      87.730 144.806  69.398  1.00 52.37           C  
ATOM   4358  CE  LYS D  29      87.488 145.930  68.406  1.00 52.37           C  
ATOM   4359  NZ  LYS D  29      87.964 147.240  68.930  1.00 52.37           N1+
ATOM   4360  N   VAL D  30      90.960 142.600  73.114  1.00 51.62           N  
ATOM   4361  CA  VAL D  30      91.183 141.773  74.296  1.00 51.62           C  
ATOM   4362  C   VAL D  30      90.134 140.670  74.394  1.00 51.62           C  
ATOM   4363  O   VAL D  30      90.432 139.548  74.826  1.00 51.62           O  
ATOM   4364  CB  VAL D  30      91.205 142.661  75.554  1.00 51.62           C  
ATOM   4365  CG1 VAL D  30      91.108 141.821  76.819  1.00 51.62           C  
ATOM   4366  CG2 VAL D  30      92.459 143.515  75.572  1.00 51.62           C  
ATOM   4367  N   SER D  31      88.895 140.965  73.994  1.00 51.73           N  
ATOM   4368  CA  SER D  31      87.816 139.992  74.134  1.00 51.73           C  
ATOM   4369  C   SER D  31      88.079 138.738  73.307  1.00 51.73           C  
ATOM   4370  O   SER D  31      87.822 137.617  73.767  1.00 51.73           O  
ATOM   4371  CB  SER D  31      86.485 140.632  73.739  1.00 51.73           C  
ATOM   4372  OG  SER D  31      86.603 141.354  72.527  1.00 51.73           O  
ATOM   4373  N   LYS D  32      88.591 138.904  72.085  1.00 51.88           N  
ATOM   4374  CA  LYS D  32      88.894 137.747  71.248  1.00 51.88           C  
ATOM   4375  C   LYS D  32      89.968 136.868  71.882  1.00 51.88           C  
ATOM   4376  O   LYS D  32      89.858 135.635  71.879  1.00 51.88           O  
ATOM   4377  CB  LYS D  32      89.324 138.209  69.856  1.00 51.88           C  
ATOM   4378  CG  LYS D  32      89.286 137.115  68.802  1.00 51.88           C  
ATOM   4379  CD  LYS D  32      89.643 137.652  67.425  1.00 51.88           C  
ATOM   4380  CE  LYS D  32      88.893 138.938  67.118  1.00 51.88           C  
ATOM   4381  NZ  LYS D  32      88.787 139.183  65.653  1.00 51.88           N1+
ATOM   4382  N   ALA D  33      91.011 137.486  72.439  1.00 49.16           N  
ATOM   4383  CA  ALA D  33      92.063 136.721  73.101  1.00 49.16           C  
ATOM   4384  C   ALA D  33      91.533 135.988  74.328  1.00 49.16           C  
ATOM   4385  O   ALA D  33      91.893 134.828  74.574  1.00 49.16           O  
ATOM   4386  CB  ALA D  33      93.213 137.646  73.484  1.00 49.16           C  
ATOM   4387  N   ALA D  34      90.685 136.652  75.116  1.00 48.98           N  
ATOM   4388  CA  ALA D  34      90.090 135.994  76.274  1.00 48.98           C  
ATOM   4389  C   ALA D  34      89.251 134.795  75.850  1.00 48.98           C  
ATOM   4390  O   ALA D  34      89.305 133.732  76.483  1.00 48.98           O  
ATOM   4391  CB  ALA D  34      89.247 136.990  77.067  1.00 48.98           C  
ATOM   4392  N   ALA D  35      88.480 134.945  74.771  1.00 48.59           N  
ATOM   4393  CA  ALA D  35      87.697 133.825  74.262  1.00 48.59           C  
ATOM   4394  C   ALA D  35      88.598 132.684  73.809  1.00 48.59           C  
ATOM   4395  O   ALA D  35      88.281 131.509  74.028  1.00 48.59           O  
ATOM   4396  CB  ALA D  35      86.799 134.290  73.117  1.00 48.59           C  
ATOM   4397  N   ASP D  36      89.725 133.009  73.170  1.00 48.89           N  
ATOM   4398  CA  ASP D  36      90.650 131.969  72.729  1.00 48.89           C  
ATOM   4399  C   ASP D  36      91.227 131.194  73.910  1.00 48.89           C  
ATOM   4400  O   ASP D  36      91.299 129.957  73.877  1.00 48.89           O  
ATOM   4401  CB  ASP D  36      91.769 132.586  71.894  1.00 48.89           C  
ATOM   4402  CG  ASP D  36      91.333 132.899  70.479  1.00 48.89           C  
ATOM   4403  OD1 ASP D  36      90.236 132.455  70.081  1.00 48.89           O  
ATOM   4404  OD2 ASP D  36      92.088 133.589  69.762  1.00 48.89           O1-
ATOM   4405  N   LEU D  37      91.648 131.903  74.961  1.00 46.58           N  
ATOM   4406  CA  LEU D  37      92.163 131.218  76.147  1.00 46.58           C  
ATOM   4407  C   LEU D  37      91.091 130.360  76.810  1.00 46.58           C  
ATOM   4408  O   LEU D  37      91.370 129.235  77.247  1.00 46.58           O  
ATOM   4409  CB  LEU D  37      92.742 132.222  77.145  1.00 46.58           C  
ATOM   4410  CG  LEU D  37      94.202 132.662  76.983  1.00 46.58           C  
ATOM   4411  CD1 LEU D  37      94.425 133.542  75.770  1.00 46.58           C  
ATOM   4412  CD2 LEU D  37      94.672 133.369  78.241  1.00 46.58           C  
ATOM   4413  N   MET D  38      89.857 130.869  76.898  1.00 48.27           N  
ATOM   4414  CA  MET D  38      88.776 130.066  77.463  1.00 48.27           C  
ATOM   4415  C   MET D  38      88.537 128.803  76.647  1.00 48.27           C  
ATOM   4416  O   MET D  38      88.345 127.718  77.210  1.00 48.27           O  
ATOM   4417  CB  MET D  38      87.487 130.881  77.542  1.00 48.27           C  
ATOM   4418  CG  MET D  38      87.513 132.031  78.512  1.00 48.27           C  
ATOM   4419  SD  MET D  38      85.960 132.937  78.426  1.00 48.27           S  
ATOM   4420  CE  MET D  38      84.841 131.758  79.172  1.00 48.27           C  
ATOM   4421  N   ALA D  39      88.533 128.927  75.319  1.00 45.60           N  
ATOM   4422  CA  ALA D  39      88.314 127.764  74.467  1.00 45.60           C  
ATOM   4423  C   ALA D  39      89.424 126.739  74.640  1.00 45.60           C  
ATOM   4424  O   ALA D  39      89.158 125.532  74.721  1.00 45.60           O  
ATOM   4425  CB  ALA D  39      88.204 128.199  73.007  1.00 45.60           C  
ATOM   4426  N   TYR D  40      90.677 127.196  74.704  1.00 43.19           N  
ATOM   4427  CA  TYR D  40      91.780 126.261  74.898  1.00 43.19           C  
ATOM   4428  C   TYR D  40      91.678 125.555  76.243  1.00 43.19           C  
ATOM   4429  O   TYR D  40      91.922 124.348  76.337  1.00 43.19           O  
ATOM   4430  CB  TYR D  40      93.125 126.976  74.773  1.00 43.19           C  
ATOM   4431  CG  TYR D  40      94.296 126.021  74.721  1.00 43.19           C  
ATOM   4432  CD1 TYR D  40      94.911 125.580  75.883  1.00 43.19           C  
ATOM   4433  CD2 TYR D  40      94.777 125.548  73.509  1.00 43.19           C  
ATOM   4434  CE1 TYR D  40      95.973 124.701  75.841  1.00 43.19           C  
ATOM   4435  CE2 TYR D  40      95.840 124.670  73.457  1.00 43.19           C  
ATOM   4436  CZ  TYR D  40      96.434 124.251  74.626  1.00 43.19           C  
ATOM   4437  OH  TYR D  40      97.494 123.376  74.580  1.00 43.19           O  
ATOM   4438  N   CYS D  41      91.325 126.290  77.301  1.00 44.42           N  
ATOM   4439  CA  CYS D  41      91.209 125.660  78.613  1.00 44.42           C  
ATOM   4440  C   CYS D  41      90.062 124.659  78.651  1.00 44.42           C  
ATOM   4441  O   CYS D  41      90.179 123.597  79.273  1.00 44.42           O  
ATOM   4442  CB  CYS D  41      91.038 126.721  79.697  1.00 44.42           C  
ATOM   4443  SG  CYS D  41      92.557 127.595  80.113  1.00 44.42           S  
ATOM   4444  N   GLU D  42      88.943 124.977  77.997  1.00 47.90           N  
ATOM   4445  CA  GLU D  42      87.810 124.058  77.992  1.00 47.90           C  
ATOM   4446  C   GLU D  42      88.092 122.814  77.161  1.00 47.90           C  
ATOM   4447  O   GLU D  42      87.622 121.724  77.506  1.00 47.90           O  
ATOM   4448  CB  GLU D  42      86.561 124.767  77.471  1.00 47.90           C  
ATOM   4449  CG  GLU D  42      85.668 125.329  78.563  1.00 47.90           C  
ATOM   4450  CD  GLU D  42      84.570 126.219  78.016  1.00 47.90           C  
ATOM   4451  OE1 GLU D  42      84.212 126.064  76.830  1.00 47.90           O  
ATOM   4452  OE2 GLU D  42      84.065 127.075  78.773  1.00 47.90           O1-
ATOM   4453  N   ALA D  43      88.843 122.952  76.066  1.00 45.48           N  
ATOM   4454  CA  ALA D  43      89.091 121.811  75.190  1.00 45.48           C  
ATOM   4455  C   ALA D  43      89.912 120.730  75.886  1.00 45.48           C  
ATOM   4456  O   ALA D  43      89.643 119.536  75.715  1.00 45.48           O  
ATOM   4457  CB  ALA D  43      89.786 122.272  73.911  1.00 45.48           C  
ATOM   4458  N   HIS D  44      90.918 121.123  76.668  1.00 45.49           N  
ATOM   4459  CA  HIS D  44      91.848 120.186  77.287  1.00 45.49           C  
ATOM   4460  C   HIS D  44      91.569 119.978  78.772  1.00 45.49           C  
ATOM   4461  O   HIS D  44      92.476 119.614  79.527  1.00 45.49           O  
ATOM   4462  CB  HIS D  44      93.287 120.659  77.082  1.00 45.49           C  
ATOM   4463  CG  HIS D  44      93.707 120.719  75.646  1.00 45.49           C  
ATOM   4464  CD2 HIS D  44      94.694 120.076  74.980  1.00 45.49           C  
ATOM   4465  ND1 HIS D  44      93.076 121.517  74.717  1.00 45.49           N  
ATOM   4466  CE1 HIS D  44      93.657 121.365  73.541  1.00 45.49           C  
ATOM   4467  NE2 HIS D  44      94.642 120.495  73.673  1.00 45.49           N  
ATOM   4468  N   ALA D  45      90.326 120.196  79.207  1.00 47.76           N  
ATOM   4469  CA  ALA D  45      90.008 120.102  80.628  1.00 47.76           C  
ATOM   4470  C   ALA D  45      90.090 118.671  81.142  1.00 47.76           C  
ATOM   4471  O   ALA D  45      90.463 118.453  82.300  1.00 47.76           O  
ATOM   4472  CB  ALA D  45      88.617 120.675  80.894  1.00 47.76           C  
ATOM   4473  N   LYS D  46      89.746 117.686  80.310  1.00 49.98           N  
ATOM   4474  CA  LYS D  46      89.694 116.290  80.728  1.00 49.98           C  
ATOM   4475  C   LYS D  46      90.977 115.532  80.416  1.00 49.98           C  
ATOM   4476  O   LYS D  46      90.930 114.322  80.161  1.00 49.98           O  
ATOM   4477  CB  LYS D  46      88.496 115.595  80.081  1.00 49.98           C  
ATOM   4478  N   GLU D  47      92.125 116.208  80.430  1.00 52.23           N  
ATOM   4479  CA  GLU D  47      93.396 115.563  80.141  1.00 52.23           C  
ATOM   4480  C   GLU D  47      94.487 115.883  81.151  1.00 52.23           C  
ATOM   4481  O   GLU D  47      95.574 115.302  81.061  1.00 52.23           O  
ATOM   4482  CB  GLU D  47      93.885 115.947  78.736  1.00 52.23           C  
ATOM   4483  CG  GLU D  47      93.243 115.148  77.616  1.00 52.23           C  
ATOM   4484  CD  GLU D  47      93.356 115.837  76.272  1.00 52.23           C  
ATOM   4485  OE1 GLU D  47      94.351 116.560  76.055  1.00 52.23           O  
ATOM   4486  OE2 GLU D  47      92.451 115.655  75.431  1.00 52.23           O1-
ATOM   4487  N   ASP D  48      94.241 116.781  82.102  1.00 50.89           N  
ATOM   4488  CA  ASP D  48      95.241 117.105  83.113  1.00 50.89           C  
ATOM   4489  C   ASP D  48      94.912 116.480  84.466  1.00 50.89           C  
ATOM   4490  O   ASP D  48      93.891 116.822  85.080  1.00 50.89           O  
ATOM   4491  CB  ASP D  48      95.430 118.623  83.228  1.00 50.89           C  
ATOM   4492  CG  ASP D  48      94.178 119.360  83.663  1.00 50.89           C  
ATOM   4493  OD1 ASP D  48      94.280 120.577  83.921  1.00 50.89           O  
ATOM   4494  OD2 ASP D  48      93.081 118.766  83.661  1.00 50.89           O1-
ATOM   4495  N   PRO D  49      95.723 115.533  84.941  1.00 50.46           N  
ATOM   4496  CA  PRO D  49      95.449 114.910  86.247  1.00 50.46           C  
ATOM   4497  C   PRO D  49      95.468 115.876  87.418  1.00 50.46           C  
ATOM   4498  O   PRO D  49      94.745 115.653  88.397  1.00 50.46           O  
ATOM   4499  CB  PRO D  49      96.562 113.861  86.367  1.00 50.46           C  
ATOM   4500  CG  PRO D  49      96.945 113.561  84.960  1.00 50.46           C  
ATOM   4501  CD  PRO D  49      96.800 114.846  84.212  1.00 50.46           C  
ATOM   4502  N   LEU D  50      96.279 116.936  87.363  1.00 48.37           N  
ATOM   4503  CA  LEU D  50      96.369 117.857  88.492  1.00 48.37           C  
ATOM   4504  C   LEU D  50      95.064 118.600  88.745  1.00 48.37           C  
ATOM   4505  O   LEU D  50      94.867 119.125  89.845  1.00 48.37           O  
ATOM   4506  CB  LEU D  50      97.502 118.859  88.270  1.00 48.37           C  
ATOM   4507  CG  LEU D  50      98.924 118.300  88.345  1.00 48.37           C  
ATOM   4508  CD1 LEU D  50      99.949 119.413  88.220  1.00 48.37           C  
ATOM   4509  CD2 LEU D  50      99.131 117.522  89.632  1.00 48.37           C  
ATOM   4510  N   LEU D  51      94.175 118.660  87.757  1.00 50.21           N  
ATOM   4511  CA  LEU D  51      92.864 119.276  87.906  1.00 50.21           C  
ATOM   4512  C   LEU D  51      91.797 118.263  88.300  1.00 50.21           C  
ATOM   4513  O   LEU D  51      91.029 118.500  89.236  1.00 50.21           O  
ATOM   4514  CB  LEU D  51      92.472 119.976  86.600  1.00 50.21           C  
ATOM   4515  CG  LEU D  51      91.398 121.058  86.655  1.00 50.21           C  
ATOM   4516  CD1 LEU D  51      91.910 122.278  87.393  1.00 50.21           C  
ATOM   4517  CD2 LEU D  51      90.958 121.422  85.251  1.00 50.21           C  
ATOM   4518  N   THR D  52      91.735 117.137  87.595  1.00 56.07           N  
ATOM   4519  CA  THR D  52      90.839 116.040  87.941  1.00 56.07           C  
ATOM   4520  C   THR D  52      91.668 114.881  88.472  1.00 56.07           C  
ATOM   4521  O   THR D  52      92.416 114.260  87.699  1.00 56.07           O  
ATOM   4522  CB  THR D  52      90.026 115.600  86.723  1.00 56.07           C  
ATOM   4523  CG2 THR D  52      89.293 116.787  86.120  1.00 56.07           C  
ATOM   4524  OG1 THR D  52      90.903 115.042  85.738  1.00 56.07           O  
ATOM   4525  N   PRO D  53      91.584 114.557  89.762  1.00 60.61           N  
ATOM   4526  CA  PRO D  53      92.451 113.509  90.319  1.00 60.61           C  
ATOM   4527  C   PRO D  53      92.225 112.164  89.644  1.00 60.61           C  
ATOM   4528  O   PRO D  53      91.101 111.800  89.293  1.00 60.61           O  
ATOM   4529  CB  PRO D  53      92.054 113.470  91.799  1.00 60.61           C  
ATOM   4530  CG  PRO D  53      91.423 114.798  92.065  1.00 60.61           C  
ATOM   4531  CD  PRO D  53      90.738 115.183  90.791  1.00 60.61           C  
ATOM   4532  N   VAL D  54      93.317 111.427  89.463  1.00 62.19           N  
ATOM   4533  CA  VAL D  54      93.285 110.112  88.829  1.00 62.19           C  
ATOM   4534  C   VAL D  54      93.089 109.051  89.907  1.00 62.19           C  
ATOM   4535  O   VAL D  54      93.469 109.272  91.066  1.00 62.19           O  
ATOM   4536  CB  VAL D  54      94.566 109.855  88.020  1.00 62.19           C  
ATOM   4537  N   PRO D  55      92.504 107.900  89.583  1.00 63.94           N  
ATOM   4538  CA  PRO D  55      92.354 106.842  90.586  1.00 63.94           C  
ATOM   4539  C   PRO D  55      93.700 106.264  90.997  1.00 63.94           C  
ATOM   4540  O   PRO D  55      94.709 106.394  90.301  1.00 63.94           O  
ATOM   4541  CB  PRO D  55      91.492 105.793  89.874  1.00 63.94           C  
ATOM   4542  CG  PRO D  55      91.692 106.059  88.420  1.00 63.94           C  
ATOM   4543  CD  PRO D  55      91.872 107.540  88.302  1.00 63.94           C  
ATOM   4544  N   ALA D  56      93.698 105.616  92.165  1.00 64.09           N  
ATOM   4545  CA  ALA D  56      94.928 105.068  92.725  1.00 64.09           C  
ATOM   4546  C   ALA D  56      95.513 103.946  91.877  1.00 64.09           C  
ATOM   4547  O   ALA D  56      96.684 103.596  92.060  1.00 64.09           O  
ATOM   4548  CB  ALA D  56      94.680 104.567  94.148  1.00 64.09           C  
ATOM   4549  N   SER D  57      94.734 103.376  90.962  1.00 65.10           N  
ATOM   4550  CA  SER D  57      95.214 102.320  90.083  1.00 65.10           C  
ATOM   4551  C   SER D  57      95.921 102.856  88.845  1.00 65.10           C  
ATOM   4552  O   SER D  57      96.407 102.061  88.035  1.00 65.10           O  
ATOM   4553  CB  SER D  57      94.052 101.416  89.660  1.00 65.10           C  
ATOM   4554  OG  SER D  57      93.011 102.169  89.062  1.00 65.10           O  
ATOM   4555  N   GLU D  58      95.988 104.178  88.678  1.00 61.32           N  
ATOM   4556  CA  GLU D  58      96.648 104.776  87.528  1.00 61.32           C  
ATOM   4557  C   GLU D  58      97.701 105.811  87.900  1.00 61.32           C  
ATOM   4558  O   GLU D  58      98.291 106.417  86.999  1.00 61.32           O  
ATOM   4559  CB  GLU D  58      95.613 105.423  86.594  1.00 61.32           C  
ATOM   4560  N   ASN D  59      97.955 106.034  89.189  1.00 57.64           N  
ATOM   4561  CA  ASN D  59      98.967 106.991  89.613  1.00 57.64           C  
ATOM   4562  C   ASN D  59     100.291 106.273  89.834  1.00 57.64           C  
ATOM   4563  O   ASN D  59     100.367 105.397  90.705  1.00 57.64           O  
ATOM   4564  CB  ASN D  59      98.543 107.698  90.889  1.00 57.64           C  
ATOM   4565  CG  ASN D  59      97.474 108.743  90.648  1.00 57.64           C  
ATOM   4566  ND2 ASN D  59      96.507 108.819  91.554  1.00 57.64           N  
ATOM   4567  OD1 ASN D  59      97.516 109.474  89.658  1.00 57.64           O  
ATOM   4568  N   PRO D  60     101.342 106.594  89.077  1.00 48.77           N  
ATOM   4569  CA  PRO D  60     102.640 105.941  89.309  1.00 48.77           C  
ATOM   4570  C   PRO D  60     103.252 106.265  90.659  1.00 48.77           C  
ATOM   4571  O   PRO D  60     104.126 105.521  91.118  1.00 48.77           O  
ATOM   4572  CB  PRO D  60     103.511 106.470  88.160  1.00 48.77           C  
ATOM   4573  CG  PRO D  60     102.550 107.035  87.160  1.00 48.77           C  
ATOM   4574  CD  PRO D  60     101.392 107.536  87.949  1.00 48.77           C  
ATOM   4575  N   PHE D  61     102.830 107.346  91.305  1.00 44.78           N  
ATOM   4576  CA  PHE D  61     103.406 107.754  92.579  1.00 44.78           C  
ATOM   4577  C   PHE D  61     102.503 107.368  93.745  1.00 44.78           C  
ATOM   4578  O   PHE D  61     101.920 106.286  93.760  1.00 44.78           O  
ATOM   4579  CB  PHE D  61     103.660 109.262  92.590  1.00 44.78           C  
ATOM   4580  CG  PHE D  61     104.577 109.731  91.497  1.00 44.78           C  
ATOM   4581  CD1 PHE D  61     104.064 110.235  90.315  1.00 44.78           C  
ATOM   4582  CD2 PHE D  61     105.948 109.677  91.655  1.00 44.78           C  
ATOM   4583  CE1 PHE D  61     104.903 110.669  89.309  1.00 44.78           C  
ATOM   4584  CE2 PHE D  61     106.790 110.110  90.654  1.00 44.78           C  
ATOM   4585  CZ  PHE D  61     106.267 110.607  89.480  1.00 44.78           C  
TER   
ATOM   4586  N   VAL E   2     137.976  99.216  74.129  1.00 46.88           N  
ATOM   4587  CA  VAL E   2     137.563  98.224  75.114  1.00 46.88           C  
ATOM   4588  C   VAL E   2     138.157  96.867  74.762  1.00 46.88           C  
ATOM   4589  O   VAL E   2     138.009  96.388  73.640  1.00 46.88           O  
ATOM   4590  CB  VAL E   2     136.032  98.143  75.213  1.00 46.88           C  
ATOM   4591  CG1 VAL E   2     135.623  97.257  76.378  1.00 46.88           C  
ATOM   4592  CG2 VAL E   2     135.437  99.531  75.360  1.00 46.88           C  
ATOM   4593  N   GLN E   3     138.834  96.250  75.729  1.00 47.79           N  
ATOM   4594  CA  GLN E   3     139.488  94.969  75.517  1.00 47.79           C  
ATOM   4595  C   GLN E   3     139.270  94.073  76.726  1.00 47.79           C  
ATOM   4596  O   GLN E   3     139.098  94.550  77.850  1.00 47.79           O  
ATOM   4597  CB  GLN E   3     140.991  95.141  75.263  1.00 47.79           C  
ATOM   4598  CG  GLN E   3     141.372  95.212  73.796  1.00 47.79           C  
ATOM   4599  CD  GLN E   3     142.767  94.681  73.531  1.00 47.79           C  
ATOM   4600  NE2 GLN E   3     142.993  94.194  72.317  1.00 47.79           N  
ATOM   4601  OE1 GLN E   3     143.631  94.707  74.407  1.00 47.79           O  
ATOM   4602  N   LEU E   4     139.283  92.764  76.479  1.00 44.71           N  
ATOM   4603  CA  LEU E   4     139.205  91.767  77.544  1.00 44.71           C  
ATOM   4604  C   LEU E   4     140.020  90.562  77.098  1.00 44.71           C  
ATOM   4605  O   LEU E   4     139.635  89.874  76.148  1.00 44.71           O  
ATOM   4606  CB  LEU E   4     137.759  91.375  77.837  1.00 44.71           C  
ATOM   4607  CG  LEU E   4     136.966  92.249  78.811  1.00 44.71           C  
ATOM   4608  CD1 LEU E   4     135.488  91.910  78.751  1.00 44.71           C  
ATOM   4609  CD2 LEU E   4     137.491  92.099  80.225  1.00 44.71           C  
ATOM   4610  N   VAL E   5     141.135  90.306  77.776  1.00 45.45           N  
ATOM   4611  CA  VAL E   5     142.064  89.243  77.409  1.00 45.45           C  
ATOM   4612  C   VAL E   5     142.106  88.230  78.543  1.00 45.45           C  
ATOM   4613  O   VAL E   5     142.269  88.604  79.710  1.00 45.45           O  
ATOM   4614  CB  VAL E   5     143.471  89.794  77.115  1.00 45.45           C  
ATOM   4615  CG1 VAL E   5     144.447  88.660  76.871  1.00 45.45           C  
ATOM   4616  CG2 VAL E   5     143.435  90.733  75.925  1.00 45.45           C  
ATOM   4617  N   GLU E   6     141.960  86.953  78.200  1.00 45.83           N  
ATOM   4618  CA  GLU E   6     141.968  85.872  79.172  1.00 45.83           C  
ATOM   4619  C   GLU E   6     143.257  85.068  79.060  1.00 45.83           C  
ATOM   4620  O   GLU E   6     143.857  84.970  77.986  1.00 45.83           O  
ATOM   4621  CB  GLU E   6     140.767  84.946  78.976  1.00 45.83           C  
ATOM   4622  CG  GLU E   6     139.433  85.589  79.280  1.00 45.83           C  
ATOM   4623  CD  GLU E   6     138.279  84.642  79.056  1.00 45.83           C  
ATOM   4624  OE1 GLU E   6     138.519  83.528  78.547  1.00 45.83           O  
ATOM   4625  OE2 GLU E   6     137.134  85.007  79.385  1.00 45.83           O1-
ATOM   4626  N   SER E   7     143.673  84.488  80.182  1.00 44.94           N  
ATOM   4627  CA  SER E   7     144.906  83.720  80.248  1.00 44.94           C  
ATOM   4628  C   SER E   7     144.690  82.493  81.123  1.00 44.94           C  
ATOM   4629  O   SER E   7     143.733  82.415  81.896  1.00 44.94           O  
ATOM   4630  CB  SER E   7     146.068  84.562  80.789  1.00 44.94           C  
ATOM   4631  OG  SER E   7     145.850  84.923  82.142  1.00 44.94           O  
ATOM   4632  N   GLY E   8     145.600  81.533  80.990  1.00 45.39           N  
ATOM   4633  CA  GLY E   8     145.492  80.272  81.697  1.00 45.39           C  
ATOM   4634  C   GLY E   8     145.240  79.124  80.743  1.00 45.39           C  
ATOM   4635  O   GLY E   8     145.771  79.112  79.628  1.00 45.39           O  
ATOM   4636  N   GLY E   9     144.437  78.153  81.164  1.00 43.14           N  
ATOM   4637  CA  GLY E   9     144.059  77.061  80.292  1.00 43.14           C  
ATOM   4638  C   GLY E   9     145.158  76.030  80.130  1.00 43.14           C  
ATOM   4639  O   GLY E   9     146.284  76.180  80.606  1.00 43.14           O  
ATOM   4640  N   GLY E  10     144.812  74.955  79.436  1.00 42.50           N  
ATOM   4641  CA  GLY E  10     145.731  73.869  79.170  1.00 42.50           C  
ATOM   4642  C   GLY E  10     145.195  72.536  79.655  1.00 42.50           C  
ATOM   4643  O   GLY E  10     144.060  72.414  80.111  1.00 42.50           O  
ATOM   4644  N   LEU E  11     146.052  71.525  79.542  1.00 42.99           N  
ATOM   4645  CA  LEU E  11     145.696  70.168  79.930  1.00 42.99           C  
ATOM   4646  C   LEU E  11     145.907  69.965  81.426  1.00 42.99           C  
ATOM   4647  O   LEU E  11     146.867  70.478  82.008  1.00 42.99           O  
ATOM   4648  CB  LEU E  11     146.527  69.161  79.135  1.00 42.99           C  
ATOM   4649  CG  LEU E  11     146.259  67.672  79.349  1.00 42.99           C  
ATOM   4650  CD1 LEU E  11     144.843  67.317  78.935  1.00 42.99           C  
ATOM   4651  CD2 LEU E  11     147.268  66.836  78.582  1.00 42.99           C  
ATOM   4652  N   VAL E  12     145.006  69.207  82.045  1.00 44.16           N  
ATOM   4653  CA  VAL E  12     145.040  68.977  83.486  1.00 44.16           C  
ATOM   4654  C   VAL E  12     144.463  67.596  83.773  1.00 44.16           C  
ATOM   4655  O   VAL E  12     143.545  67.137  83.088  1.00 44.16           O  
ATOM   4656  CB  VAL E  12     144.277  70.090  84.241  1.00 44.16           C  
ATOM   4657  CG1 VAL E  12     142.814  70.110  83.831  1.00 44.16           C  
ATOM   4658  CG2 VAL E  12     144.420  69.926  85.745  1.00 44.16           C  
ATOM   4659  N   GLN E  13     145.022  66.926  84.778  1.00 44.91           N  
ATOM   4660  CA  GLN E  13     144.551  65.618  85.201  1.00 44.91           C  
ATOM   4661  C   GLN E  13     143.333  65.750  86.110  1.00 44.91           C  
ATOM   4662  O   GLN E  13     143.124  66.794  86.733  1.00 44.91           O  
ATOM   4663  CB  GLN E  13     145.664  64.871  85.927  1.00 44.91           C  
ATOM   4664  CG  GLN E  13     146.857  64.529  85.054  1.00 44.91           C  
ATOM   4665  CD  GLN E  13     146.716  63.185  84.373  1.00 44.91           C  
ATOM   4666  NE2 GLN E  13     147.839  62.606  83.968  1.00 44.91           N  
ATOM   4667  OE1 GLN E  13     145.610  62.671  84.211  1.00 44.91           O  
ATOM   4668  N   PRO E  14     142.502  64.709  86.192  1.00 44.19           N  
ATOM   4669  CA  PRO E  14     141.359  64.756  87.112  1.00 44.19           C  
ATOM   4670  C   PRO E  14     141.811  64.939  88.553  1.00 44.19           C  
ATOM   4671  O   PRO E  14     142.814  64.370  88.989  1.00 44.19           O  
ATOM   4672  CB  PRO E  14     140.680  63.399  86.902  1.00 44.19           C  
ATOM   4673  CG  PRO E  14     141.082  62.982  85.540  1.00 44.19           C  
ATOM   4674  CD  PRO E  14     142.473  63.506  85.342  1.00 44.19           C  
ATOM   4675  N   GLY E  15     141.054  65.743  89.295  1.00 44.74           N  
ATOM   4676  CA  GLY E  15     141.383  66.057  90.668  1.00 44.74           C  
ATOM   4677  C   GLY E  15     142.384  67.175  90.858  1.00 44.74           C  
ATOM   4678  O   GLY E  15     142.750  67.464  92.004  1.00 44.74           O  
ATOM   4679  N   GLY E  16     142.839  67.814  89.782  1.00 44.44           N  
ATOM   4680  CA  GLY E  16     143.802  68.890  89.872  1.00 44.44           C  
ATOM   4681  C   GLY E  16     143.148  70.241  90.090  1.00 44.44           C  
ATOM   4682  O   GLY E  16     141.944  70.359  90.323  1.00 44.44           O  
ATOM   4683  N   SER E  17     143.973  71.283  90.007  1.00 43.81           N  
ATOM   4684  CA  SER E  17     143.517  72.646  90.234  1.00 43.81           C  
ATOM   4685  C   SER E  17     144.220  73.591  89.271  1.00 43.81           C  
ATOM   4686  O   SER E  17     145.406  73.421  88.980  1.00 43.81           O  
ATOM   4687  CB  SER E  17     143.778  73.081  91.680  1.00 43.81           C  
ATOM   4688  OG  SER E  17     143.041  72.288  92.593  1.00 43.81           O  
ATOM   4689  N   ARG E  18     143.479  74.585  88.782  1.00 42.90           N  
ATOM   4690  CA  ARG E  18     144.023  75.636  87.933  1.00 42.90           C  
ATOM   4691  C   ARG E  18     143.421  76.968  88.354  1.00 42.90           C  
ATOM   4692  O   ARG E  18     142.479  77.026  89.146  1.00 42.90           O  
ATOM   4693  CB  ARG E  18     143.755  75.372  86.445  1.00 42.90           C  
ATOM   4694  CG  ARG E  18     144.424  74.122  85.906  1.00 42.90           C  
ATOM   4695  CD  ARG E  18     145.934  74.281  85.884  1.00 42.90           C  
ATOM   4696  NE  ARG E  18     146.362  75.384  85.031  1.00 42.90           N  
ATOM   4697  CZ  ARG E  18     146.573  75.275  83.725  1.00 42.90           C  
ATOM   4698  NH1 ARG E  18     146.407  74.109  83.121  1.00 42.90           N1+
ATOM   4699  NH2 ARG E  18     146.962  76.330  83.023  1.00 42.90           N  
ATOM   4700  N   LYS E  19     143.986  78.052  87.827  1.00 43.10           N  
ATOM   4701  CA  LYS E  19     143.505  79.397  88.116  1.00 43.10           C  
ATOM   4702  C   LYS E  19     143.403  80.168  86.809  1.00 43.10           C  
ATOM   4703  O   LYS E  19     144.381  80.257  86.061  1.00 43.10           O  
ATOM   4704  CB  LYS E  19     144.434  80.112  89.100  1.00 43.10           C  
ATOM   4705  CG  LYS E  19     143.974  81.499  89.505  1.00 43.10           C  
ATOM   4706  CD  LYS E  19     144.896  82.076  90.564  1.00 43.10           C  
ATOM   4707  CE  LYS E  19     144.550  83.515  90.882  1.00 43.10           C  
ATOM   4708  NZ  LYS E  19     143.214  83.628  91.524  1.00 43.10           N1+
ATOM   4709  N   LEU E  20     142.225  80.723  86.540  1.00 41.70           N  
ATOM   4710  CA  LEU E  20     141.961  81.473  85.320  1.00 41.70           C  
ATOM   4711  C   LEU E  20     141.960  82.965  85.617  1.00 41.70           C  
ATOM   4712  O   LEU E  20     141.534  83.394  86.693  1.00 41.70           O  
ATOM   4713  CB  LEU E  20     140.624  81.062  84.701  1.00 41.70           C  
ATOM   4714  CG  LEU E  20     140.614  79.888  83.720  1.00 41.70           C  
ATOM   4715  CD1 LEU E  20     140.967  78.584  84.408  1.00 41.70           C  
ATOM   4716  CD2 LEU E  20     139.256  79.786  83.051  1.00 41.70           C  
ATOM   4717  N   SER E  21     142.439  83.754  84.658  1.00 42.67           N  
ATOM   4718  CA  SER E  21     142.611  85.186  84.840  1.00 42.67           C  
ATOM   4719  C   SER E  21     142.073  85.941  83.633  1.00 42.67           C  
ATOM   4720  O   SER E  21     142.005  85.406  82.524  1.00 42.67           O  
ATOM   4721  CB  SER E  21     144.086  85.540  85.062  1.00 42.67           C  
ATOM   4722  OG  SER E  21     144.258  86.936  85.215  1.00 42.67           O  
ATOM   4723  N   CYS E  22     141.684  87.194  83.863  1.00 44.05           N  
ATOM   4724  CA  CYS E  22     141.224  88.081  82.802  1.00 44.05           C  
ATOM   4725  C   CYS E  22     141.659  89.505  83.111  1.00 44.05           C  
ATOM   4726  O   CYS E  22     141.449  89.989  84.226  1.00 44.05           O  
ATOM   4727  CB  CYS E  22     139.703  88.020  82.641  1.00 44.05           C  
ATOM   4728  SG  CYS E  22     139.072  89.032  81.289  1.00 44.05           S  
ATOM   4729  N   SER E  23     142.251  90.172  82.125  1.00 45.29           N  
ATOM   4730  CA  SER E  23     142.734  91.539  82.270  1.00 45.29           C  
ATOM   4731  C   SER E  23     141.909  92.469  81.392  1.00 45.29           C  
ATOM   4732  O   SER E  23     141.700  92.188  80.208  1.00 45.29           O  
ATOM   4733  CB  SER E  23     144.215  91.640  81.900  1.00 45.29           C  
ATOM   4734  OG  SER E  23     144.409  91.408  80.517  1.00 45.29           O  
ATOM   4735  N   ALA E  24     141.445  93.571  81.974  1.00 46.29           N  
ATOM   4736  CA  ALA E  24     140.611  94.544  81.284  1.00 46.29           C  
ATOM   4737  C   ALA E  24     141.363  95.858  81.125  1.00 46.29           C  
ATOM   4738  O   ALA E  24     142.114  96.266  82.016  1.00 46.29           O  
ATOM   4739  CB  ALA E  24     139.305  94.782  82.043  1.00 46.29           C  
ATOM   4740  N   SER E  25     141.154  96.518  79.988  1.00 47.61           N  
ATOM   4741  CA  SER E  25     141.811  97.795  79.717  1.00 47.61           C  
ATOM   4742  C   SER E  25     141.009  98.540  78.664  1.00 47.61           C  
ATOM   4743  O   SER E  25     140.851  98.043  77.544  1.00 47.61           O  
ATOM   4744  CB  SER E  25     143.248  97.581  79.247  1.00 47.61           C  
ATOM   4745  OG  SER E  25     143.279  96.981  77.964  1.00 47.61           O  
ATOM   4746  N   GLY E  26     140.507  99.720  79.015  1.00 45.67           N  
ATOM   4747  CA  GLY E  26     139.796 100.545  78.059  1.00 45.67           C  
ATOM   4748  C   GLY E  26     138.502 101.139  78.574  1.00 45.67           C  
ATOM   4749  O   GLY E  26     137.854 101.920  77.872  1.00 45.67           O  
ATOM   4750  N   PHE E  27     138.111 100.783  79.795  1.00 44.23           N  
ATOM   4751  CA  PHE E  27     136.862 101.265  80.365  1.00 44.23           C  
ATOM   4752  C   PHE E  27     136.980 101.277  81.883  1.00 44.23           C  
ATOM   4753  O   PHE E  27     137.947 100.771  82.457  1.00 44.23           O  
ATOM   4754  CB  PHE E  27     135.668 100.415  79.903  1.00 44.23           C  
ATOM   4755  CG  PHE E  27     135.658  99.016  80.455  1.00 44.23           C  
ATOM   4756  CD1 PHE E  27     136.546  98.062  79.989  1.00 44.23           C  
ATOM   4757  CD2 PHE E  27     134.747  98.652  81.431  1.00 44.23           C  
ATOM   4758  CE1 PHE E  27     136.533  96.779  80.494  1.00 44.23           C  
ATOM   4759  CE2 PHE E  27     134.730  97.370  81.938  1.00 44.23           C  
ATOM   4760  CZ  PHE E  27     135.624  96.433  81.470  1.00 44.23           C  
ATOM   4761  N   ALA E  28     135.980 101.876  82.530  1.00 45.02           N  
ATOM   4762  CA  ALA E  28     135.934 101.989  83.988  1.00 45.02           C  
ATOM   4763  C   ALA E  28     135.590 100.625  84.573  1.00 45.02           C  
ATOM   4764  O   ALA E  28     134.425 100.250  84.694  1.00 45.02           O  
ATOM   4765  CB  ALA E  28     134.927 103.049  84.413  1.00 45.02           C  
ATOM   4766  N   PHE E  29     136.629  99.878  84.952  1.00 43.60           N  
ATOM   4767  CA  PHE E  29     136.445  98.495  85.383  1.00 43.60           C  
ATOM   4768  C   PHE E  29     135.676  98.404  86.697  1.00 43.60           C  
ATOM   4769  O   PHE E  29     134.831  97.518  86.865  1.00 43.60           O  
ATOM   4770  CB  PHE E  29     137.807  97.812  85.505  1.00 43.60           C  
ATOM   4771  CG  PHE E  29     137.734  96.379  85.944  1.00 43.60           C  
ATOM   4772  CD1 PHE E  29     137.164  95.418  85.128  1.00 43.60           C  
ATOM   4773  CD2 PHE E  29     138.254  95.988  87.166  1.00 43.60           C  
ATOM   4774  CE1 PHE E  29     137.101  94.100  85.528  1.00 43.60           C  
ATOM   4775  CE2 PHE E  29     138.194  94.672  87.569  1.00 43.60           C  
ATOM   4776  CZ  PHE E  29     137.617  93.727  86.750  1.00 43.60           C  
ATOM   4777  N   SER E  30     135.947  99.311  87.637  1.00 44.12           N  
ATOM   4778  CA  SER E  30     135.403  99.190  88.986  1.00 44.12           C  
ATOM   4779  C   SER E  30     133.902  99.438  89.061  1.00 44.12           C  
ATOM   4780  O   SER E  30     133.301  99.151  90.101  1.00 44.12           O  
ATOM   4781  CB  SER E  30     136.127 100.151  89.929  1.00 44.12           C  
ATOM   4782  OG  SER E  30     135.864 101.499  89.584  1.00 44.12           O  
ATOM   4783  N   SER E  31     133.283  99.954  88.002  1.00 43.68           N  
ATOM   4784  CA  SER E  31     131.856 100.242  87.999  1.00 43.68           C  
ATOM   4785  C   SER E  31     131.040  99.195  87.250  1.00 43.68           C  
ATOM   4786  O   SER E  31     129.863  99.431  86.965  1.00 43.68           O  
ATOM   4787  CB  SER E  31     131.603 101.628  87.402  1.00 43.68           C  
ATOM   4788  OG  SER E  31     132.282 101.787  86.170  1.00 43.68           O  
ATOM   4789  N   PHE E  32     131.631  98.047  86.930  1.00 41.82           N  
ATOM   4790  CA  PHE E  32     130.969  97.007  86.158  1.00 41.82           C  
ATOM   4791  C   PHE E  32     130.905  95.711  86.956  1.00 41.82           C  
ATOM   4792  O   PHE E  32     131.802  95.404  87.746  1.00 41.82           O  
ATOM   4793  CB  PHE E  32     131.700  96.748  84.833  1.00 41.82           C  
ATOM   4794  CG  PHE E  32     131.310  97.683  83.724  1.00 41.82           C  
ATOM   4795  CD1 PHE E  32     131.951  98.900  83.572  1.00 41.82           C  
ATOM   4796  CD2 PHE E  32     130.318  97.340  82.823  1.00 41.82           C  
ATOM   4797  CE1 PHE E  32     131.605  99.761  82.551  1.00 41.82           C  
ATOM   4798  CE2 PHE E  32     129.968  98.198  81.800  1.00 41.82           C  
ATOM   4799  CZ  PHE E  32     130.613  99.410  81.665  1.00 41.82           C  
ATOM   4800  N   GLY E  33     129.833  94.955  86.741  1.00 40.37           N  
ATOM   4801  CA  GLY E  33     129.722  93.596  87.246  1.00 40.37           C  
ATOM   4802  C   GLY E  33     130.130  92.615  86.160  1.00 40.37           C  
ATOM   4803  O   GLY E  33     129.872  92.844  84.979  1.00 40.37           O  
ATOM   4804  N   MET E  34     130.771  91.522  86.567  1.00 38.88           N  
ATOM   4805  CA  MET E  34     131.421  90.623  85.625  1.00 38.88           C  
ATOM   4806  C   MET E  34     130.901  89.200  85.794  1.00 38.88           C  
ATOM   4807  O   MET E  34     130.561  88.773  86.900  1.00 38.88           O  
ATOM   4808  CB  MET E  34     132.942  90.659  85.810  1.00 38.88           C  
ATOM   4809  CG  MET E  34     133.507  92.073  85.875  1.00 38.88           C  
ATOM   4810  SD  MET E  34     133.746  92.904  84.293  1.00 38.88           S  
ATOM   4811  CE  MET E  34     134.680  91.689  83.388  1.00 38.88           C  
ATOM   4812  N   HIS E  35     130.846  88.468  84.680  1.00 36.67           N  
ATOM   4813  CA  HIS E  35     130.314  87.113  84.630  1.00 36.67           C  
ATOM   4814  C   HIS E  35     131.337  86.155  84.028  1.00 36.67           C  
ATOM   4815  O   HIS E  35     132.274  86.564  83.339  1.00 36.67           O  
ATOM   4816  CB  HIS E  35     129.026  87.042  83.795  1.00 36.67           C  
ATOM   4817  CG  HIS E  35     127.895  87.860  84.335  1.00 36.67           C  
ATOM   4818  CD2 HIS E  35     127.589  89.169  84.182  1.00 36.67           C  
ATOM   4819  ND1 HIS E  35     126.897  87.324  85.119  1.00 36.67           N  
ATOM   4820  CE1 HIS E  35     126.033  88.270  85.437  1.00 36.67           C  
ATOM   4821  NE2 HIS E  35     126.430  89.400  84.881  1.00 36.67           N  
ATOM   4822  N   TRP E  36     131.140  84.864  84.296  1.00 37.21           N  
ATOM   4823  CA  TRP E  36     131.874  83.787  83.641  1.00 37.21           C  
ATOM   4824  C   TRP E  36     130.877  82.878  82.935  1.00 37.21           C  
ATOM   4825  O   TRP E  36     129.905  82.426  83.548  1.00 37.21           O  
ATOM   4826  CB  TRP E  36     132.706  82.974  84.641  1.00 37.21           C  
ATOM   4827  CG  TRP E  36     133.992  83.626  85.077  1.00 37.21           C  
ATOM   4828  CD1 TRP E  36     134.224  84.262  86.258  1.00 37.21           C  
ATOM   4829  CD2 TRP E  36     135.221  83.689  84.341  1.00 37.21           C  
ATOM   4830  CE2 TRP E  36     136.149  84.384  85.139  1.00 37.21           C  
ATOM   4831  CE3 TRP E  36     135.625  83.227  83.086  1.00 37.21           C  
ATOM   4832  NE1 TRP E  36     135.516  84.723  86.304  1.00 37.21           N  
ATOM   4833  CZ2 TRP E  36     137.454  84.630  84.722  1.00 37.21           C  
ATOM   4834  CZ3 TRP E  36     136.921  83.473  82.674  1.00 37.21           C  
ATOM   4835  CH2 TRP E  36     137.819  84.167  83.489  1.00 37.21           C  
ATOM   4836  N   VAL E  37     131.108  82.625  81.649  1.00 36.59           N  
ATOM   4837  CA  VAL E  37     130.253  81.767  80.835  1.00 36.59           C  
ATOM   4838  C   VAL E  37     131.145  80.801  80.065  1.00 36.59           C  
ATOM   4839  O   VAL E  37     132.168  81.207  79.503  1.00 36.59           O  
ATOM   4840  CB  VAL E  37     129.372  82.591  79.868  1.00 36.59           C  
ATOM   4841  CG1 VAL E  37     128.590  81.682  78.940  1.00 36.59           C  
ATOM   4842  CG2 VAL E  37     128.426  83.498  80.638  1.00 36.59           C  
ATOM   4843  N   ARG E  38     130.766  79.523  80.039  1.00 36.78           N  
ATOM   4844  CA  ARG E  38     131.557  78.498  79.371  1.00 36.78           C  
ATOM   4845  C   ARG E  38     130.747  77.811  78.279  1.00 36.78           C  
ATOM   4846  O   ARG E  38     129.514  77.818  78.287  1.00 36.78           O  
ATOM   4847  CB  ARG E  38     132.085  77.454  80.367  1.00 36.78           C  
ATOM   4848  CG  ARG E  38     131.053  76.486  80.921  1.00 36.78           C  
ATOM   4849  CD  ARG E  38     131.685  75.584  81.971  1.00 36.78           C  
ATOM   4850  NE  ARG E  38     130.752  74.599  82.506  1.00 36.78           N  
ATOM   4851  CZ  ARG E  38     131.040  73.753  83.490  1.00 36.78           C  
ATOM   4852  NH1 ARG E  38     132.236  73.769  84.054  1.00 36.78           N1+
ATOM   4853  NH2 ARG E  38     130.128  72.890  83.911  1.00 36.78           N  
ATOM   4854  N   GLN E  39     131.467  77.225  77.324  1.00 39.73           N  
ATOM   4855  CA  GLN E  39     130.867  76.532  76.191  1.00 39.73           C  
ATOM   4856  C   GLN E  39     131.579  75.210  75.958  1.00 39.73           C  
ATOM   4857  O   GLN E  39     132.807  75.175  75.846  1.00 39.73           O  
ATOM   4858  CB  GLN E  39     130.930  77.388  74.922  1.00 39.73           C  
ATOM   4859  CG  GLN E  39     130.047  76.888  73.797  1.00 39.73           C  
ATOM   4860  CD  GLN E  39     130.223  77.679  72.520  1.00 39.73           C  
ATOM   4861  NE2 GLN E  39     129.114  78.017  71.878  1.00 39.73           N  
ATOM   4862  OE1 GLN E  39     131.343  77.988  72.116  1.00 39.73           O  
ATOM   4863  N   ALA E  40     130.804  74.134  75.862  1.00 42.33           N  
ATOM   4864  CA  ALA E  40     131.350  72.820  75.576  1.00 42.33           C  
ATOM   4865  C   ALA E  40     131.852  72.762  74.133  1.00 42.33           C  
ATOM   4866  O   ALA E  40     131.496  73.611  73.312  1.00 42.33           O  
ATOM   4867  CB  ALA E  40     130.290  71.749  75.823  1.00 42.33           C  
ATOM   4868  N   PRO E  41     132.695  71.776  73.803  1.00 44.63           N  
ATOM   4869  CA  PRO E  41     133.276  71.737  72.449  1.00 44.63           C  
ATOM   4870  C   PRO E  41     132.255  71.717  71.322  1.00 44.63           C  
ATOM   4871  O   PRO E  41     132.558  72.209  70.228  1.00 44.63           O  
ATOM   4872  CB  PRO E  41     134.109  70.450  72.474  1.00 44.63           C  
ATOM   4873  CG  PRO E  41     134.517  70.314  73.888  1.00 44.63           C  
ATOM   4874  CD  PRO E  41     133.348  70.804  74.699  1.00 44.63           C  
ATOM   4875  N   GLU E  42     131.060  71.169  71.542  1.00 45.37           N  
ATOM   4876  CA  GLU E  42     130.033  71.162  70.511  1.00 45.37           C  
ATOM   4877  C   GLU E  42     128.653  71.572  71.008  1.00 45.37           C  
ATOM   4878  O   GLU E  42     127.721  71.636  70.199  1.00 45.37           O  
ATOM   4879  CB  GLU E  42     129.940  69.773  69.861  1.00 45.37           C  
ATOM   4880  N   LYS E  43     128.491  71.849  72.298  1.00 42.97           N  
ATOM   4881  CA  LYS E  43     127.194  72.192  72.862  1.00 42.97           C  
ATOM   4882  C   LYS E  43     127.010  73.710  72.881  1.00 42.97           C  
ATOM   4883  O   LYS E  43     127.768  74.460  72.260  1.00 42.97           O  
ATOM   4884  CB  LYS E  43     127.050  71.582  74.254  1.00 42.97           C  
ATOM   4885  N   GLY E  44     125.989  74.175  73.595  1.00 40.60           N  
ATOM   4886  CA  GLY E  44     125.675  75.586  73.690  1.00 40.60           C  
ATOM   4887  C   GLY E  44     126.381  76.278  74.838  1.00 40.60           C  
ATOM   4888  O   GLY E  44     127.431  75.843  75.316  1.00 40.60           O  
ATOM   4889  N   LEU E  45     125.777  77.373  75.293  1.00 37.85           N  
ATOM   4890  CA  LEU E  45     126.368  78.242  76.301  1.00 37.85           C  
ATOM   4891  C   LEU E  45     125.773  77.954  77.674  1.00 37.85           C  
ATOM   4892  O   LEU E  45     124.592  77.618  77.793  1.00 37.85           O  
ATOM   4893  CB  LEU E  45     126.154  79.712  75.937  1.00 37.85           C  
ATOM   4894  CG  LEU E  45     126.773  80.186  74.620  1.00 37.85           C  
ATOM   4895  CD1 LEU E  45     126.344  81.607  74.306  1.00 37.85           C  
ATOM   4896  CD2 LEU E  45     128.286  80.081  74.666  1.00 37.85           C  
ATOM   4897  N   GLU E  46     126.601  78.088  78.710  1.00 37.91           N  
ATOM   4898  CA  GLU E  46     126.198  77.808  80.081  1.00 37.91           C  
ATOM   4899  C   GLU E  46     126.812  78.836  81.021  1.00 37.91           C  
ATOM   4900  O   GLU E  46     127.994  79.170  80.901  1.00 37.91           O  
ATOM   4901  CB  GLU E  46     126.618  76.396  80.500  1.00 37.91           C  
ATOM   4902  CG  GLU E  46     125.729  75.766  81.553  1.00 37.91           C  
ATOM   4903  CD  GLU E  46     126.409  74.620  82.273  1.00 37.91           C  
ATOM   4904  OE1 GLU E  46     127.543  74.267  81.892  1.00 37.91           O  
ATOM   4905  OE2 GLU E  46     125.809  74.072  83.221  1.00 37.91           O1-
ATOM   4906  N   TRP E  47     126.008  79.321  81.963  1.00 35.21           N  
ATOM   4907  CA  TRP E  47     126.444  80.333  82.916  1.00 35.21           C  
ATOM   4908  C   TRP E  47     127.143  79.686  84.110  1.00 35.21           C  
ATOM   4909  O   TRP E  47     126.798  78.580  84.531  1.00 35.21           O  
ATOM   4910  CB  TRP E  47     125.241  81.160  83.377  1.00 35.21           C  
ATOM   4911  CG  TRP E  47     125.520  82.105  84.497  1.00 35.21           C  
ATOM   4912  CD1 TRP E  47     126.201  83.283  84.427  1.00 35.21           C  
ATOM   4913  CD2 TRP E  47     125.115  81.957  85.862  1.00 35.21           C  
ATOM   4914  CE2 TRP E  47     125.589  83.080  86.562  1.00 35.21           C  
ATOM   4915  CE3 TRP E  47     124.400  80.980  86.560  1.00 35.21           C  
ATOM   4916  NE1 TRP E  47     126.250  83.875  85.664  1.00 35.21           N  
ATOM   4917  CZ2 TRP E  47     125.373  83.254  87.925  1.00 35.21           C  
ATOM   4918  CZ3 TRP E  47     124.186  81.154  87.911  1.00 35.21           C  
ATOM   4919  CH2 TRP E  47     124.670  82.282  88.580  1.00 35.21           C  
ATOM   4920  N   VAL E  48     128.136  80.391  84.660  1.00 35.26           N  
ATOM   4921  CA  VAL E  48     128.984  79.814  85.702  1.00 35.26           C  
ATOM   4922  C   VAL E  48     128.881  80.579  87.018  1.00 35.26           C  
ATOM   4923  O   VAL E  48     128.443  80.023  88.030  1.00 35.26           O  
ATOM   4924  CB  VAL E  48     130.451  79.738  85.236  1.00 35.26           C  
ATOM   4925  CG1 VAL E  48     131.331  79.170  86.336  1.00 35.26           C  
ATOM   4926  CG2 VAL E  48     130.566  78.899  83.979  1.00 35.26           C  
ATOM   4927  N   ALA E  49     129.277  81.851  87.026  1.00 35.25           N  
ATOM   4928  CA  ALA E  49     129.373  82.607  88.270  1.00 35.25           C  
ATOM   4929  C   ALA E  49     129.144  84.089  87.991  1.00 35.25           C  
ATOM   4930  O   ALA E  49     129.015  84.514  86.840  1.00 35.25           O  
ATOM   4931  CB  ALA E  49     130.725  82.374  88.949  1.00 35.25           C  
ATOM   4932  N   TYR E  50     129.100  84.879  89.065  1.00 36.22           N  
ATOM   4933  CA  TYR E  50     128.821  86.308  88.968  1.00 36.22           C  
ATOM   4934  C   TYR E  50     129.391  87.021  90.186  1.00 36.22           C  
ATOM   4935  O   TYR E  50     129.220  86.552  91.314  1.00 36.22           O  
ATOM   4936  CB  TYR E  50     127.313  86.558  88.864  1.00 36.22           C  
ATOM   4937  CG  TYR E  50     126.891  87.989  89.111  1.00 36.22           C
[truncated: 267,257 more chars]
